# Supplementary material for: Integrating metabolomics and targeted gene expression to uncover potential biomarkers of fungal/oomycetes-associated disease susceptibility in grapevine
Source: Sci Rep. 2020 Sep 24;10:15688. doi: 10.1038/s41598-020-72781-2 (PMC7515887; doi:10.1038/s41598-020-72781-2)
Supplement: Supplementary file 4 — Supplementary Table S1. [file 41598_2020_72781_MOESM4_ESM.xlsx]

## Sheet: Discriminating compounds
Supplementary Table S1 - Different accumulated metabolites in the resistant/partial resistant and susceptible groups obtained in positive (ESI+) and negative (ESI-) ion analysis modes. Raw mass is the mass detected by FT-ICR-MS; the neutral corrected mass (without adduct), the mass in KEGG database (with adduct) and the deviation (in ppm) are indicated. The different putative metabolites, as well…
Analysis mode	Raw mass (Da)	Corrected mass (without adduct, Da)	Mass in KEGG database, with adduct (Da)	Deviation (ppm)	KEGG, HMDB, LipidMaps ID	Compound formulae	FDR corrected p-value	Log2(FC)	Compound name(s)
ESI -	325.049	290.079	325.048439746249#325.048439746249#325.048439746249#325.048439746249#325.048439746249#325.048439746249#325.048439746249#325.048439746249#325.048439746249#325.048439746249#325.048439746249#325.048439746249#325.048439746249#325.048439746249#325.048439746249#325.048439746249#325.048439746249#325.048439746249#325.048439746249#325.048439746249#325.048439746249#325.048439746249#325.048439746249#325.0484…	1.04677750522721#1.04677750522721#1.04677750522721#1.04677750522721#1.04677750522721#1.04677750522721#1.04677750522721#1.04677750522721#1.04677750522721#1.04677750522721#1.04677750522721#1.04677750522721#1.04677750522721#1.04677750522721#1.04677750522721#1.04677750522721#1.04677750522721#1.04677750522721#1.04677750522721#1.04677750522721#1.04677750522721#1.04677750522721#1.04677750522721#1.046777…	C03648#C05907#C06562#C08739#C08742#C09030#C09511#C09727#C09728#C09736#C09787#C09796#C14079#C17590#HMDB01871#HMDB02780#LMPK12020001#LMPK12020003#LMPK12020017#LMPK12020018#LMPK12020021#LMPK12020022#LMPK12020024#LMPK12020170#LMPK12020178#LMPK12020179#LMPK12020180#LMPK12020181#LMPK12020182#LMPK12020186#LMPK12020187#LMPK12020188#LMPK12120534#LMPK12120579#LMPK12120580	C15H14O6#C15H14O6#C15H14O6#C15H14O6#C15H14O6#C15H14O6#C15H14O6#C15H14O6#C15H14O6#C15H14O6#C15H14O6#C15H14O6#C15H14O6#C15H14O6#C15H14O6#C15H14O6#C15H14O6#C15H14O6#C15H14O6#C15H14O6#C15H14O6#C15H14O6#C15H14O6#C15H14O6#C15H14O6#C15H14O6#C15H14O6#C15H14O6#C15H14O6#C15H14O6#C15H14O6#C15H14O6#C15H14O6#C15H14O6#C15H14O6	2.61906e-08	-6.22701	(+)-Catechin;D-Catechin;Cyanidanol;(2R-trans)-2-(3,4-dihydroxyphenyl)-3,4-dihydro-2H-1-Benzopyran-3,5,7-triol;(2R,3S)-Catechin;(2R,3S)-(+)-Catechin;Cianidanol ([M+Cl35]-)#cis-3,4-Leucopelargonidin ([M+Cl35]-)#Luteoforol;3-Deoxyleucocyanidin ([M+Cl35]-)#alpha-Cotonefuran ([M+Cl35]-)#2,8-Dihydroxy-3,4,7-trimethoxydibenzofuran ([M+Cl35]-)#Ptaeroglycol ([M+Cl35]-)#Mikanolide ([M+Cl35]-)#(-)-Epicatech…
ESI +	314.268	313.261	314.268970452791#314.268970452791#314.268970452791	-1.91859204851263#-1.91859204851263#-1.91859204851263	C10167#HMDB13034#LMFA08020079	C18H35NO3#C18H35NO3#C18H35NO3	0.000395666	2.38522	(+)-Prosopinine ([M+H]+)#Palmitoylglycine; 2-(octadecanoylamino)acetic acid [carboxylic acid] ([M+H]+)#N-palmitoyl glycine; N-hexadecanoyl-glycine [N-acyl amines [FA0802]] ([M+H]+)
ESI +	438.336	437.329	438.337	-0.738223	LMFA08020030	C29H43NO2	0.00872132	3.40007	(+/-)N-(1-methyl-2-hydroxy-2-phenyl-ethyl) arachidonyl amine; N-(1-methyl-2-hydroxy-2-phenyl-ethyl)-5Z,8Z,11Z,14Z-eicosatetraenoyl amine [N-acyl amines [FA0802]] ([M+H]+)
ESI +	461.303	438.314	461.302615906581#461.302615906581	1.5805075485722#1.5805075485722	LMST03020391#LMST03020392	C29H42O3#C29H42O3	0.00262093	2.32822	(17Z)-1alpha,25-dihydroxy-26,27-dimethyl-17,20,22,22,23,23-hexadehydrovitamin D3 / (17Z)-1alpha,25-dihydroxy-26,27-dimethyl-17,20,22,22,23,23-hexadehydrocholecalciferol; (5Z,7E,17Z)-(1S,3R)-26,27-dimethyl-9,10-seco-5,7,10(19),17(20)-cholestatetraen-22-yne-1,3,25-triol [Vitamin D3 and derivatives [ST0302]] ([M+Na]+)#1alpha,25-dihydroxy-26,27-dimethyl-20,21,22,22,23,23-hexadehydrovitamin D3 / 1alph…
ESI -	942.166	907.197	942.168340190809#942.168340190809#942.168340190809	-1.97437591814738#-1.97437591814738#-1.97437591814738	C04316#C05267#HMDB03941	C29H48N7O18P3S#C29H48N7O18P3S#C29H48N7O18P3S	0.00035428	-1.73843	(1-Hydroxycyclohexan-1-yl)acetyl-CoA ([M+Cl35]-)#3-Oxooctanoyl-CoA ([M+Cl35]-)#3-Oxooctanoyl-CoA (see KEGG C05267); S-[2-[3-[[4-[[[(2R,3S,4R,5R)-5-(6-aminopurin-9-yl)-4-hydroxy-3-phosphonooxyoxolan-2-yl]methoxy-hydroxyphosphoryl]oxy-hydroxyphosphoryl]oxy-2-hydroxy-3,3-dimethylbutanoyl]amino]propanoylamino]ethyl] 3-oxooctanethioate [ketone] ([M+Cl35]-)
ESI +	319.224	296.235	319.224365585881#319.224365585881#319.224365585881#319.224365585881#319.224365585881#319.224365585881#319.224365585881#319.224365585881#319.224365585881#319.224365585881#319.224365585881#319.224365585881#319.224365585881#319.224365585881#319.224365585881#319.224365585881#319.224365585881#319.224365585881#319.224365585881#319.224365585881#319.224365585881#319.224365585881#319.224365585881#319.2243…	-0.463893003337477#-0.463893003337477#-0.463893003337477#-0.463893003337477#-0.463893003337477#-0.463893003337477#-0.463893003337477#-0.463893003337477#-0.463893003337477#-0.463893003337477#-0.463893003337477#-0.463893003337477#-0.463893003337477#-0.46389	C08368#C14762#C14767#C14825#C14826#HMDB04667#HMDB04670#HMDB04701#HMDB04702#HMDB10223#LMFA01050110#LMFA01050111#LMFA01050112#LMFA01050113#LMFA01050114#LMFA01050124#LMFA01050125#LMFA01050204#LMFA01050277#LMFA01050278#LMFA01050279#LMFA01050280#LMFA01050281#LMFA01050310#LMFA01050311#LMFA01050312#LMFA01050348#LMFA01050349#LMFA01050419#LMFA01060122#LMFA01060123#LMFA01060124#LMFA01060125#LMFA01070002#LM…	C18H32O3#C18H32O3#C18H32O3#C18H32O3#C18H32O3#C18H32O3#C18H32O3#C18H32O3#C18H32O3#C18H32O3#C18H32O3#C18H32O3#C18H32O3#C18H32O3#C18H32O3#C18H32O3#C18H32O3#C18H32O3#C18H32O3#C18H32O3#C18H32O3#C18H32O3#C18H32O3#C18H32O3#C18H32O3#C18H32O3#C18H32O3#C18H32O3#C18H32O3#C18H32O3#C18H32O3#C18H32O3#C18H32O3#C18H32O3#C18H32O3#C18H32O3#C18H32O3#C18H32O3#C18H32O3#C18H32O3#C18H32O3#C18H32O3#C18H32O3#C18H32O3#C18…	0.00755031	3.00334	(9Z)-(12S,13R)-12,13-Epoxyoctadecenoic acid;Vernolic acid;cis-12,13-Epoxy-cis-9-octadecenoic acid ([M+Na]+)#13(S)-HODE;(13S)-Hydroxyoctadecadienoic acid;(9Z,11E)-(13S)-13-Hydroxyoctadeca-9,11-dienoic acid ([M+Na]+)#9(S)-HODE;(9S)-Hydroxyoctadecadienoic acid;(10E,12Z)-(9S)-9-Hydroxyoctadeca-10,12-dienoic acid ([M+Na]+)#9(10)-EpOME;(9R,10S)-(12Z)-9,10-Epoxyoctadecenoic acid ([M+Na]+)#12(13)-EpOME;(…
ESI +	317.209	294.219	317.208715521741#317.208715521741#317.208715521741#317.208715521741#317.208715521741#317.208715521741#317.208715521741#317.208715521741#317.208715521741#317.208715521741#317.208715521741#317.208715521741#317.208715521741#317.208715521741#317.208715521741#317.208715521741#317.208715521741#317.208715521741#317.208715521741#317.208715521741#317.208715521741#317.208715521741#317.208715521741#317.2087…	-0.182913484898657#-0.182913484898657#-0.182913484898657#-0.182913484898657#-0.182913484898657#-0.182913484898657#-0.182913484898657#-0.182913484898657#-0.182913484898657#-0.182913484898657#-0.182913484898657#-0.182913484898657#-0.182913484898657#-0.18291	C04594#C04780#C13798#C14765#C14766#C16316#C16326#C16342#C16346#HMDB04668#HMDB04669#HMDB10200#HMDB10203#HMDB10206#HMDB10220#HMDB10224#HMDB11108#LMFA01050115#LMFA01050116#LMFA01050145#LMFA01050205#LMFA01050308#LMFA01050309#LMFA01050379#LMFA01060071#LMFA01060072#LMFA01060164#LMFA01060177#LMFA01070015#LMFA01150001#LMFA02000015#LMFA02000016#LMFA02000024#LMFA02000029#LMFA02000033#LMFA02000039#LMFA02000…	C18H30O3#C18H30O3#C18H30O3#C18H30O3#C18H30O3#C18H30O3#C18H30O3#C18H30O3#C18H30O3#C18H30O3#C18H30O3#C18H30O3#C18H30O3#C18H30O3#C18H30O3#C18H30O3#C18H30O3#C18H30O3#C18H30O3#C18H30O3#C18H30O3#C18H30O3#C18H30O3#C18H30O3#C18H30O3#C18H30O3#C18H30O3#C18H30O3#C18H30O3#C18H30O3#C18H30O3#C18H30O3#C18H30O3#C18H30O3#C18H30O3#C18H30O3#C18H30O3#C18H30O3#C18H30O3#C18H30O3#C18H30O3#C18H30O3#C18H30O3#C18H30O3#C18…	0.00406254	1.7655	(9Z)-(13S)-12,13-Epoxyoctadeca-9,11-dienoic acid;(9Z)-(13S)-12,13-Epoxyoctadeca-9,11-dienoate;13(S)-EOD ([M+Na]+)#8-[(1R,2R)-3-Oxo-2-{(Z)-pent-2-enyl}cyclopentyl]octanoate;OPC-8:0 ([M+Na]+)#8-(5-Hexyl-furan-2-yl)-octanoic acid;8-(5-Hexyl-furan-2-yl)-octanoate ([M+Na]+)#13-OxoODE;13-KODE;(9Z,11E)-13-Oxooctadeca-9,11-dienoic acid ([M+Na]+)#9-OxoODE;9-KODE;(10E,12Z)-9-Oxooctadeca-10,12-dienoic acid …
ESI +	255.232	254.225	255.231856668101#255.231856668101#255.231856668101#255.231856668101#255.231856668101#255.231856668101#255.231856668101#255.231856668101#255.231856668101#255.231856668101#255.231856668101#255.231856668101#255.231856668101#255.231856668101#255.231856668101#255.231856668101#255.231856668101#255.231856668101#255.231856668101#255.231856668101#255.231856668101#255.231856668101#255.231856668101#255.2318…	0.169774620678786#0.169774620678786#0.169774620678786#0.169774620678786#0.169774620678786#0.169774620678786#0.169774620678786#0.169774620678786#0.169774620678786#0.169774620678786#0.169774620678786#0.169774620678786#0.169774620678786#0.169774620678786#0.169774620678786#0.169774620678786#0.169774620678786#0.169774620678786#0.169774620678786#0.169774620678786#0.169774620678786#0.169774620678786#0.1…	C08362#HMDB02186#HMDB03229#HMDB10735#HMDB12328#LMFA01020133#LMFA01020140#LMFA01020141#LMFA01020142#LMFA01030054#LMFA01030055#LMFA01030056#LMFA01030057#LMFA01030058#LMFA01030260#LMFA01030261#LMFA01030262#LMFA01030263#LMFA01030264#LMFA01030265#LMFA01030266#LMFA01030267#LMFA01030766#LMFA01030808#LMFA01030854#LMFA01030893#LMFA01030894#LMFA05000331#LMFA05000333#LMFA05000334#LMFA05000335#LMFA05000336#L…	C16H30O2#C16H30O2#C16H30O2#C16H30O2#C16H30O2#C16H30O2#C16H30O2#C16H30O2#C16H30O2#C16H30O2#C16H30O2#C16H30O2#C16H30O2#C16H30O2#C16H30O2#C16H30O2#C16H30O2#C16H30O2#C16H30O2#C16H30O2#C16H30O2#C16H30O2#C16H30O2#C16H30O2#C16H30O2#C16H30O2#C16H30O2#C16H30O2#C16H30O2#C16H30O2#C16H30O2#C16H30O2#C16H30O2#C16H30O2#C16H30O2#C16H30O2#C16H30O2#C16H30O2#C16H30O2#C16H30O2#C16H30O2#C16H30O2#C16H30O2#C16H30O2#C16…	0.00422046	2.30987	(9Z)-Hexadecenoic acid;Palmitoleic acid;cis-9-Hexadecenoic acid ([M+H]+)#Hypogeic acid; (7Z)-hexadec-7-enoic acid [carboxylic acid] ([M+H]+)#Palmitoleic acid (see KEGG C08362); (9Z)-hexadec-9-enoic acid [carboxylic acid] ([M+H]+)#Trans-Hexa-dec-2-enoic acid; (2E)-hexadec-2-enoic acid [carboxylic acid] ([M+H]+)#Palmitelaidic acid; (E)-hexadec-9-enoic acid [carboxylic acid] ([M+H]+)#2,4-dimethyl-2E…
ESI -	253.218	254.225	253.217303734339#253.217303734339#253.217303734339#253.217303734339#253.217303734339#253.217303734339#253.217303734339#253.217303734339#253.217303734339#253.217303734339#253.217303734339#253.217303734339#253.217303734339#253.217303734339#253.217303734339#253.217303734339#253.217303734339#253.217303734339#253.217303734339#253.217303734339#253.217303734339#253.217303734339#253.217303734339#253.2173…	1.53530212348979#1.53530212348979#1.53530212348979#1.53530212348979#1.53530212348979#1.53530212348979#1.53530212348979#1.53530212348979#1.53530212348979#1.53530212348979#1.53530212348979#1.53530212348979#1.53530212348979#1.53530212348979#1.53530212348979#1.53530212348979#1.53530212348979#1.53530212348979#1.53530212348979#1.53530212348979#1.53530212348979#1.53530212348979#1.53530212348979#1.535302…	C08362#HMDB02186#HMDB03229#HMDB10735#HMDB12328#LMFA01020133#LMFA01020140#LMFA01020141#LMFA01020142#LMFA01030054#LMFA01030055#LMFA01030056#LMFA01030057#LMFA01030058#LMFA01030260#LMFA01030261#LMFA01030262#LMFA01030263#LMFA01030264#LMFA01030265#LMFA01030266#LMFA01030267#LMFA01030766#LMFA01030808#LMFA01030854#LMFA01030893#LMFA01030894#LMFA05000331#LMFA05000333#LMFA05000334#LMFA05000335#LMFA05000336#L…	C16H30O2#C16H30O2#C16H30O2#C16H30O2#C16H30O2#C16H30O2#C16H30O2#C16H30O2#C16H30O2#C16H30O2#C16H30O2#C16H30O2#C16H30O2#C16H30O2#C16H30O2#C16H30O2#C16H30O2#C16H30O2#C16H30O2#C16H30O2#C16H30O2#C16H30O2#C16H30O2#C16H30O2#C16H30O2#C16H30O2#C16H30O2#C16H30O2#C16H30O2#C16H30O2#C16H30O2#C16H30O2#C16H30O2#C16H30O2#C16H30O2#C16H30O2#C16H30O2#C16H30O2#C16H30O2#C16H30O2#C16H30O2#C16H30O2#C16H30O2#C16H30O2#C16…	0.00323822	-6.3423	(9Z)-Hexadecenoic acid;Palmitoleic acid;cis-9-Hexadecenoic acid ([M-H]-)#Hypogeic acid; (7Z)-hexadec-7-enoic acid [carboxylic acid] ([M-H]-)#Palmitoleic acid (see KEGG C08362); (9Z)-hexadec-9-enoic acid [carboxylic acid] ([M-H]-)#Trans-Hexa-dec-2-enoic acid; (2E)-hexadec-2-enoic acid [carboxylic acid] ([M-H]-)#Palmitelaidic acid; (E)-hexadec-9-enoic acid [carboxylic acid] ([M-H]-)#2,4-dimethyl-2E…
ESI +	237.027	198.064	237.027216228591#237.027216228591	1.17611422675017#1.17611422675017	C04771#C06660	C8H10N2O4#C8H10N2O4	0.00954384	2.50514	(S)-2-Amino-3-(3-hydroxy-4-oxo-4H-pyridin-1-yl)propanoate;L-Mimosine ([M+K39]+)#Clavaminic acid;Clavaminate ([M+K39]+)
ESI +	195.017	156.054	195.016651544891#195.016651544891#195.016651544891#195.016651544891#195.016651544891	0.812520259087971#0.812520259087971#0.812520259087971#0.812520259087971#0.812520259087971	C03817#C05568#HMDB00544#HMDB01014#HMDB02320	C6H8N2O3#C6H8N2O3#C6H8N2O3#C6H8N2O3#C6H8N2O3	0.00654095	2.83874	(S)-3-(Imidazol-5-yl)lactate ([M+K39]+)#Imidazole lactate;Imidazole lactic acid;2-Hydroxy-3-(1H-imidazol-5-yl)-propanoic acid ([M+K39]+)#5-Hydroxymethyl-4-methyluracil; 5-(hydroxymethyl)-6-methyl-2,4(1H,3H)-Pyrimidinedione [primary alcohol] ([M+K39]+)#4-Imidazolone-5-propionic acid (see KEGG C03680); 3-(5-oxo-1,4-dihydroimidazol-4-yl)propanoic acid [carboxylic acid] ([M+K39]+)#Imidazolelactic aci…
ESI -	337.056	338.063	337.055473618769#337.055473618769	0.6123060469113#0.6123060469113	C04677#HMDB01517	C9H15N4O8P#C9H15N4O8P	0.000443253	-2.28221	1-(5'-Phosphoribosyl)-5-amino-4-imidazolecarboxamide;5'-Phosphoribosyl-5-amino-4-imidazolecarboxamide;5'-Phospho-ribosyl-5-amino-4-imidazole carboxamide;AICAR;5-Aminoimidazole-4-carboxamide ribotide;5-Phosphoribosyl-4-carbamoyl-5-aminoimidazole;5-Amino-1-(5-phospho-D-ribosyl)imidazole-4-carboxamide ([M-H]-)#AICAR (see KEGG C04677); [(2R,3R,4R,5R)-5-(5-amino-4-carbamoyl-imidazol-1-yl)-3,4-dihydrox…
ESI +	457.25	456.242	457.249	1.00513	HMDB12501	C23H38NO6S	0.000441734	2.47463	10,11-Dihydro-12R-hydroxy-leukotriene E4 [secondary alcohol] ([M+H]+)
ESI +	392.217	369.227	392.216934476631#392.216934476631	-0.597824190101052#-0.597824190101052	HMDB12502#HMDB13039	C20H33O6#C20H33O6	0.00105426	2.4083	10,11-dihydro-20-dihydroxy-LTB4 [carbonyl hydrate] ([M+Na]+)#Prostaglandin G1; 7-[3-(3-hydroperoxyoct-1-enyl)-5,6-dioxabicyclo[2.2.1]heptan-2-yl]hept-5-enoic acid [peroxide] ([M+Na]+)
ESI +	277.095	254.106	277.095	0.0779566	C07493	C15H14N2O2	0.00353642	2.30531	10-Hydroxycarbazepine;10-Hydroxycarbamazepine;GP 47779 ([M+Na]+)
ESI +	418.308	417.3	418.308	-0.0568003	HMDB12515	C26H41O4	0.00873634	3.4034	11'-Carboxy-alpha-chromanol [phenol or hydroxyhetarene] ([M+H]+)
ESI +	259.048	220.085	259.047798206201#259.047951673171#259.047951673171#259.047951673171#259.047951673171	1.43523036293706#0.842803981368892#0.842803981368892#0.842803981368892#0.842803981368892	C09212#C00643#C01017#C09985#HMDB00472	C14H8N2O2#C11H12N2O3#C11H12N2O3#C11H12N2O3#C11H12N2O3	0.000593342	1.93038	11-Hydroxycanthin-6-one ([M+Na]+)#5-Hydroxy-L-tryptophan ([M+K39]+)#5-Hydroxytryptophan;5-HTP ([M+K39]+)#Jasminine ([M+K39]+)#5-Hydroxy-L-tryptophan (see KEGG C00643); 2-amino-3-(5-hydroxy-1H-indol-3-yl)propanoic acid [phenol or hydroxyhetarene] ([M+K39]+)
ESI +	315.193	292.203	315.193065457601#315.193065457601#315.193065457601#315.193065457601#315.193065457601#315.193065457601#315.193065457601#315.193065457601#315.193065457601#315.193065457601#315.193065457601#315.193065457601#315.193065457601#315.193065457601#315.193065457601#315.193065457601#315.193065457601#315.193065457601#315.193065457601	-1.44501357754645#-1.44501357754645#-1.44501357754645#-1.44501357754645#-1.44501357754645#-1.44501357754645#-1.44501357754645#-1.44501357754645#-1.44501357754645#-1.44501357754645#-1.44501357754645#-1.44501357754645#-1.44501357754645#-1.44501357754645#-1.	C01226#C04672#C08319#C13816#C14911#C16319#C16320#C16324#C16325#LMFA01050282#LMFA01050283#LMFA01050284#LMFA01050285#LMFA01060175#LMFA01070016#LMFA02000028#LMFA02000053#LMFA02010001#LMFA10000002	C18H28O3#C18H28O3#C18H28O3#C18H28O3#C18H28O3#C18H28O3#C18H28O3#C18H28O3#C18H28O3#C18H28O3#C18H28O3#C18H28O3#C18H28O3#C18H28O3#C18H28O3#C18H28O3#C18H28O3#C18H28O3#C18H28O3	0.00235369	2.357	12-OPDA;(15Z)-12-Oxophyto-10,15-dienoate;(15Z)-12-Oxophyto-10,15-dienoic acid;9(S),13(S)-12-Oxo-PDA;12-Oxo-10,15(Z)-phytodienoic acid ([M+Na]+)#(9Z,15Z)-(13S)-12,13-Epoxyoctadeca-9,11,15-trienoic acid;(9Z)-(13S)-12,13-Epoxyoctadeca-9,11,15-trienoate;12,13(S)-EOT;12,13(S)-EOTrE ([M+Na]+)#(9Z,11E,13E)-4-Oxooctadeca-9,11,13-trienoic acid;4-Oxo-9,11,13-octadecatrienoic acid;4-Oxo-cis-9,trans-11,trans…
ESI +	379.318	356.329	379.318265970721#379.318265970721#379.318265970721#379.318265970721#379.318265970721	-1.16253624765652#-1.16253624765652#-1.16253624765652#-1.16253624765652#-1.16253624765652	C03049#LMFA01050077#LMFA01050078#LMFA01050079#LMFA01050210	C22H44O3#C22H44O3#C22H44O3#C22H44O3#C22H44O3	0.000409089	1.5525	13-Hydroxydocosanoic acid;13-Hydroxydocosanoate ([M+Na]+)#2-hydroxy behenic; 2-hydroxy-docosanoic acid [Hydroxy fatty acids [FA0105]] ([M+Na]+)#(+)-3-hydroxy behenic; 3-hydroxy-docosanoic acid [Hydroxy fatty acids [FA0105]] ([M+Na]+)#omega-hydroxy behenic; 22-hydroxy-docosanoic acid [Hydroxy fatty acids [FA0105]] ([M+Na]+)#13-hydroxy-docosanoic acid [Hydroxy fatty acids [FA0105]] ([M+Na]+)
ESI +	271.166	248.177	271.166850709761#271.166850709761#271.166850709761#271.166850709761#271.166850709761#271.166850709761#271.166850709761#271.166850709761#271.166850709761#271.166850709761#271.166850709761#271.166850709761#271.166850709761	-1.36709286855956#-1.36709286855956#-1.36709286855956#-1.36709286855956#-1.36709286855956#-1.36709286855956#-1.36709286855956#-1.36709286855956#-1.36709286855956#-1.36709286855956#-1.36709286855956#-1.36709286855956#-1.36709286855956	LMFA01030163#LMFA01030164#LMFA01030165#LMFA01030166#LMFA01030277#LMFA01030278#LMFA01030279#LMFA01030280#LMFA01030491#LMFA01030492#LMFA01030493#LMFA01030870#LMFA01140010	C16H24O2#C16H24O2#C16H24O2#C16H24O2#C16H24O2#C16H24O2#C16H24O2#C16H24O2#C16H24O2#C16H24O2#C16H24O2#C16H24O2#C16H24O2	0.00316482	2.31192	16:4(4Z,7Z,10Z,13Z); 4,7,10,13-hexadecatetraenoic acid [Unsaturated fatty acids [FA0103]] ([M+Na]+)#4,7,11,14-hexadecatetraenoic acid [Unsaturated fatty acids [FA0103]] ([M+Na]+)#4,8,12,16-hexadecatetraenoic acid [Unsaturated fatty acids [FA0103]] ([M+Na]+)#16:4(6Z,9Z,12Z,15Z); 6,9,12,15-hexadecatetraenoic acid [Unsaturated fatty acids [FA0103]] ([M+Na]+)#2E,6Z,8Z,12E-hexadecatetraenoic acid [Uns…
ESI +	401.153	362.19	401.152	1.61537	C15309	C21H27FO4	0.00942145	2.89612	17,21-Epoxy-9-fluoro-11beta-hydroxypregn-4-ene-3,20-dione;17,21-Epoxy-9-fluoro-11beta-hydroxyprogesterone ([M+K39]+)
ESI +	391.199	368.209	391.199213467161#391.199213467161#391.199213467161	-1.5042669461852#-1.5042669461852#-1.5042669461852	C15985#C16953#C16972	C22H28N2O3#C22H28N2O3#C22H28N2O3	0.00750291	3.31535	17-O-Acetylajmaline ([M+Na]+)#Dihydrocorynantheine;18,19-Dihydrocorynantheine ([M+Na]+)#Hirsutine ([M+Na]+)
ESI +	489.274	450.311	489.274031806771#489.274185273741	-0.197858017946266#-0.511520690381405	LMST03020073#LMGP10070001	C26H43O5P#C23H47O6P	0.00934278	2.69652	1alpha-hydroxy-24-(dimethoxyphosphoryl)-25,26,27-trinorvitamin D3 / 1alpha-hydroxy-24-(dimethoxyphosphoryl)-25,26,27-trinorcholecalciferol; (5Z,7E)-(1S,3R)-24-(dimethoxyphosphoryl)-9,10-seco-5,7,10(19)-cholatriene-1,3-diol [Vitamin D3 and derivatives [ST0302]] ([M+Na]+)#PA(P-20:0/0:0); 1-(1Z-eicosenyl)-glycero-3-phosphate [1Z-alkenylglycerophosphates [GP1007]] ([M+K39]+)
ESI +	297.203	274.214	297.203630141301#297.203630141301#297.203630141301#297.203630141301#297.203630141301	-0.791179727286291#-0.791179727286291#-0.791179727286291#-0.791179727286291#-0.791179727286291	C13854#LMFA01050082#LMFA01050184#LMFA01050186#LMGL01010008	C15H30O4#C15H30O4#C15H30O4#C15H30O4#C15H30O4	0.00460316	1.7791	1-Dodecanoyl-sn-glycerol ([M+Na]+)#2,15-dihydroxy-pentadecylic acid; 2,15-dihydroxy-pentadecanoic acid [Hydroxy fatty acids [FA0105]] ([M+Na]+)#3,12-dihydroxy-pentadecanoic acid [Hydroxy fatty acids [FA0105]] ([M+Na]+)#4,12-dihydroxy-pentadecanoic acid [Hydroxy fatty acids [FA0105]] ([M+Na]+)#1-dodecanoyl-sn-glycerol [Monoacylglycerols [GL0101]] ([M+Na]+)
ESI +	503.48	480.491	503.479851992561#503.479851992561#503.479851992561#503.479851992561	0.512448126332683#0.512448126332683#0.512448126332683#0.512448126332683	C13821#LMFA01010032#LMFA01020316#LMFA07010001	C32H64O2#C32H64O2#C32H64O2#C32H64O2	0.00250649	2.34635	1-Hexadecyl hexadecanoate ([M+Na]+)#Lacceroic acid; dotriacontanoic acid [Straight chain fatty acids [FA0101]] ([M+Na]+)#Mycocerosic acid (C32); 2R,4R,6R,8R-tetramethyl-octacosanoic acid [Branched fatty acids [FA0102]] ([M+Na]+)#Cetyl palmitate; 1-hexadecyl hexadecanoate [Wax monoesters [FA0701]] ([M+Na]+)
ESI +	524.049	484.086	524.049	0.399323	C04101	C20H20O14	0.00212639	2.38678	1-O,6-O-Digalloyl-beta-D-glucose ([M+K40]+)
ESI +	355.063	332.074	355.064	-1.66846	C01158	C13H16O10	0.00969996	5.09111	1-O-Galloyl-beta-D-glucose;1-Galloyl-beta-glucose;beta-Glucogallin;1-Galloyl-beta-D-glucose ([M+Na]+)
ESI -	385.114	386.121	385.114020434259#385.114020434259	-0.124467722310362#-0.124467722310362	C01175#C02919	C17H22O10#C17H22O10	0.000200766	-2.54811	1-O-Sinapoyl-beta-D-glucose;1-O-Sinapoyl beta-D-glucoside ([M-H]-)#4-O-beta-D-Glucosyl-sinapate ([M-H]-)
ESI +	259.19	258.183	259.190385778941#259.190385778941#259.190385778941#259.190385778941#259.190385778941#259.190385778941#259.190385778941#259.190385778941	-1.73918381900639#-1.73918381900639#-1.73918381900639#-1.73918381900639#-1.73918381900639#-1.73918381900639#-1.73918381900639#-1.73918381900639	C12261#C14253#C14260#HMDB00872#LMFA01170015#LMFA01170016#LMFA01170017#LMFA01170018	C14H26O4Si#C14H26O4#C14H26O4#C14H26O4#C14H26O4#C14H26O4#C14H26O4#C14H26O4	0.00826853	2.1237	2,3,4-Trioxycyclopentanone ([M+H]+)#Dibutyl adipate;Di-n-butyl adipate ([M+H]+)#Diisobutyl adipate ([M+H]+)#Tetradecanedioic acid (see KEGG C11002); tetradecanedioic acid [carboxylic acid] ([M+H]+)#2-methyl-tridecanedioic acid [Dicarboxylic acids [FA0117]] ([M+H]+)#3-methyl-tridecanedioic acid [Dicarboxylic acids [FA0117]] ([M+H]+)#4-methyl-tridecanedioic acid [Dicarboxylic acids [FA0117]] ([M+H]…
ESI +	314.341	313.334	314.342	-1.42829	LMSP01080031	C20H43NO	0.00915165	1.83712	2-amino-14,16-dimethyloctadecan-3-ol [Sphingoid base analogs [SP0108]] ([M+H]+)
ESI +	283.115	282.107	283.115	-1.41082	C00939	C10H14N6O4	8.13555e-05	1.37281	2-Aminoadenosine ([M+H]+)
ESI +	282.146	243.183	282.146449618331#282.146449618331#282.146449618331#282.146449618331#282.146449618331#282.146603085301	-1.2568606736037#-1.2568606736037#-1.2568606736037#-1.2568606736037#-1.2568606736037#-1.80078799609582	C04284#C07407#C11193#C11848#HMDB01849#HMDB13286	C16H21NO2#C16H21NO2#C16H21NO2#C16H21NO2#C16H21NO2#C13H25NO3	0.00261055	2.32181	2-Heptyl-4-hydroxyquinoline-N-oxide ([M+Na]+)#Propranolol ([M+Na]+)#R (+)-Propanolol;R-(+)-Propranolol;Dexpropranolol ([M+Na]+)#2-Heptyl-3-hydroxy-quinolone ([M+Na]+)#Propranolol (see KEGG C07407); 1-(1-methylethylamino)-3-naphthalen-1-yloxy-propan-2-ol [secondary alcohol] ([M+Na]+)#N-Undecanoylglycine [carboxylic acid] ([M+K39]+)
ESI +	579.441	578.434	579.441	0.203981	HMDB12146	C38H58O4	0.00237973	3.02824	2-Hexaprenyl-3-methyl-5-hydroxy-6-methoxy-1,4-benzoquinol; 5-(3,7,11,15,19,23-hexamethyltetracosa-2,6,10,14,18,22-hexaenyl)-3-methoxy-6-methylbenzene-1,2,4-triol [phenol or hydroxyhetarene] ([M+H]+)
ESI +	223.13	200.141	223.130465201041#223.130465201041#223.130465201041#223.130465201041#223.130465201041#223.130465201041#223.130465201041#223.130465201041#223.130465201041	-1.05409760476479#-1.05409760476479#-1.05409760476479#-1.05409760476479#-1.05409760476479#-1.05409760476479#-1.05409760476479#-1.05409760476479#-1.05409760476479	LMFA01050164#LMFA01050328#LMFA01050329#LMFA01060034#LMFA01060035#LMFA01060036#LMFA01060037#LMFA01060038#LMFA01060087	C11H20O3#C11H20O3#C11H20O3#C11H20O3#C11H20O3#C11H20O3#C11H20O3#C11H20O3#C11H20O3	0.00946023	2.44431	2-hydroxy-10-undecenoic acid [Hydroxy fatty acids [FA0105]] ([M+Na]+)#2R-hydroxy-10-undecenoic acid [Hydroxy fatty acids [FA0105]] ([M+Na]+)#2S-hydroxy-10-undecenoic acid [Hydroxy fatty acids [FA0105]] ([M+Na]+)#Pelargonyl acetic acid; 3-oxo-undecanoic acid [Oxo fatty acids [FA0106]] ([M+Na]+)#3-capryl propionic acid; 4-oxo-undecanoic acid [Oxo fatty acids [FA0106]] ([M+Na]+)#4-heptanoyl butyric …
ESI +	459.283	420.32	459.283531834591#459.283531834591#459.283531834591#459.283531834591	-0.591866968958946#-0.591866968958946#-0.591866968958946#-0.591866968958946	LMST03020134#LMST03020135#LMST03020136#LMST03020667	C27H42F2O#C27H42F2O#C27H42F2O#C27H42F2O	0.00256099	2.36454	4,4-difluorovitamin D3 / 4,4-difluorocholecalciferol; (5E,7E)-(3S)-4,4-difluoro-9,10-seco-5,7,10(19)-cholestatrien-3-ol [Vitamin D3 and derivatives [ST0302]] ([M+K39]+)#(5Z)-4,4-difluorovitamin D3 / (5Z)-4,4-difluorocholecalciferol; (5Z,7E)-(3S)-4,4-difluoro-9,10-seco-5,7,10(19)-cholestatrien-3-ol [Vitamin D3 and derivatives [ST0302]] ([M+K39]+)#1alpha,25-difluorovitamin D3 / 1alpha,25-difluoroch…
ESI +	477.15	436.189	477.149865035411#477.149865035411#477.149865035411#477.149865035411#477.149865035411#477.149865035411#477.149865035411#477.149865035411#477.149865035411#477.149865035411#477.149865035411#477.149865035411#477.149865035411	0.261897918136355#0.261897918136355#0.261897918136355#0.261897918136355#0.261897918136355#0.261897918136355#0.261897918136355#0.261897918136355#0.261897918136355#0.261897918136355#0.261897918136355#0.261897918136355#0.261897918136355	LMPK12020174#LMPK12050257#LMPK12050261#LMPK12050293#LMPK12050317#LMPK12050497#LMPK12100080#LMPK12100081#LMPK12110794#LMPK12110898#LMPK12120201#LMPK12140447#LMPK12140509	C26H28O6#C26H28O6#C26H28O6#C26H28O6#C26H28O6#C26H28O6#C26H28O6#C26H28O6#C26H28O6#C26H28O6#C26H28O6#C26H28O6#C26H28O6	0.00126469	3.10905	4,6'-Epoxyorotiniflavan-4-ol [Flavans, Flavanols and Leucoanthocyanidins [PK1202]] ([M+K41]+)#1'',2''-Dihydro-O-methylcyclopomiferin [Isoflavonoids [PK1205]] ([M+K41]+)#6,8-Diprenylpratensein; 5,7,3'-Trihydroxy-4'-methoxy-6,8-diprenylisoflavone [Isoflavonoids [PK1205]] ([M+K41]+)#2'-Methoxylupalbigenin; 5,7,4'-Trihydroxy-2'-methoxy-6,3'-diprenylisoflavone [Isoflavonoids [PK1205]] ([M+K41]+)#1'',2…
ESI +	233.033	194.069	233.032	1.34484	HMDB01867	C9H10N2O3	0.000165983	1.9726	4-Aminohippuric acid (see KEGG D06890); 2-[(4-aminobenzoyl)amino]acetic acid [primary amine] ([M+K39]+)
ESI +	374.212	373.204	374.211455576671#374.211455576671	0.606403646862835#0.606403646862835	C16547#C16549	C25H27NO2#C25H27NO2	1.71868e-05	2.61328	4-Hydroxy-N-desmethyltamoxifen;Endoxifen ([M+H]+)#alpha-Hydroxy-N-desmethyltamoxifen ([M+H]+)
ESI -	361.07	326.101	361.069569113649#361.069569113649#361.069569113649#361.069569113649#361.069569113649#361.069569113649	1.2487504529404#1.2487504529404#1.2487504529404#1.2487504529404#1.2487504529404#1.2487504529404	C04415#C05158#C05839#C06739#C07605#C16827	C15H18O8#C15H18O8#C15H18O8#C15H18O8#C15H18O8#C15H18O8	0.000763135	-2.28874	4-O-beta-D-Glucosyl-4-hydroxycinnamate ([M+Cl35]-)#trans-beta-D-Glucosyl-2-hydroxycinnamate;beta-D-Glucosyl-2-coumarate ([M+Cl35]-)#cis-beta-D-Glucosyl-2-hydroxycinnamate;beta-D-Glucosyl-2-coumarinate ([M+Cl35]-)#4'-O-beta-D-Glucosyl-cis-p-coumarate ([M+Cl35]-)#Bilobalide ([M+Cl35]-)#p-Coumaroyl-D-glucose;1-O-(4-Coumaroyl)-beta-D-glucose ([M+Cl35]-)
ESI +	217.038	178.075	217.037386989471#217.037386989471#217.037386989471	1.44219427776072#1.44219427776072#1.44219427776072	HMDB01267#HMDB04145#HMDB04146	C9H10N2O2#C9H10N2O2#C9H10N2O2	0.000100582	1.86959	4-Oxo-4-(3-pyridyl)-butanamide; 4-oxo-4-pyridin-3-yl-butanamide [ketone] ([M+K39]+)#BOX B; (2E)-2-(4-ethenyl-3-methyl-5-oxopyrrol-2-ylidene)acetamide [primary carboxylic acid amide] ([M+K39]+)#BOX A; (2Z)-2-(3-ethenyl-4-methyl-5-oxopyrrol-2-ylidene)acetamide [primary carboxylic acid amide] ([M+K39]+)
ESI +	260.237	259.23	260.237276401691#260.237276401691	-1.48480751903737#-1.48480751903737	C13832#LMFA09000002	C18H29N#C18H29N	0.0012713	2.3472	4Z,7Z,10Z-Octadecatrienenitrile ([M+H]+)#4Z,7Z,10Z-octadecatrienenitrile (see KEGG C13832) [Fatty nitriles [FA09]] ([M+H]+)
ESI +	479.118	440.155	479.118402607141#479.118402607141#479.118402607141#479.118402607141#479.118402607141#479.118402607141#479.118402607141#479.118402607141#479.118402607141#479.118402607141#479.118402607141#479.118402607141#479.118402607141#479.118402607141#479.118402607141#479.118402607141#479.118402607141#479.118402607141#479.118402607141#479.118402607141#479.118402607141#479.118402607141#479.118402607141#479.1184…	-1.04902601417907#-1.04902601417907#-1.04902601417907#-1.04902601417907#-1.04902601417907#-1.04902601417907#-1.04902601417907#-1.04902601417907#-1.04902601417907#-1.04902601417907#-1.04902601417907#-1.04902601417907#-1.04902601417907#-1.04902601417907#-1.	LMPK12100035#LMPK12110576#LMPK12110601#LMPK12110850#LMPK12111196#LMPK12111197#LMPK12111198#LMPK12111221#LMPK12111380#LMPK12111384#LMPK12112315#LMPK12112365#LMPK12112367#LMPK12112401#LMPK12112405#LMPK12112477#LMPK12112493#LMPK12112501#LMPK12112541#LMPK12112542#LMPK12112553#LMPK12112597#LMPK12112598#LMPK12112607#LMPK12112614#LMPK12112659#LMPK12112661#LMPK12112700#LMPK12112701#LMPK12112702#LMPK12112…	C22H22O12#C22H22O12#C22H22O12#C22H22O12#C22H22O12#C22H22O12#C22H22O12#C22H22O12#C22H22O12#C22H22O12#C22H22O12#C22H22O12#C22H22O12#C22H22O12#C22H22O12#C22H22O12#C22H22O12#C22H22O12#C22H22O12#C22H22O12#C22H22O12#C22H22O12#C22H22O12#C22H22O12#C22H22O12#C22H22O12#C22H22O12#C22H22O12#C22H22O12#C22H22O12#C22H22O12#C22H22O12#C22H22O12#C22H22O12#C22H22O12#C22H22O12#C22H22O12#C22H22O12#C22H22O12#C22H22O12…	0.00956714	2.63667	5,2',4',5'-Tetrahydroxy-7-methoxy-4-phenylcoumarin 5-O-glucoside [Neoflavonoids [PK1210]] ([M+H]+)#Isorhamnetin 3-glucoside [Flavones and Flavonols [PK1211]] ([M+H]+)#Tamarixetin 7-glucoside [Flavones and Flavonols [PK1211]] ([M+H]+)#Tricetin 3'-methyl ether 7-glucoside [Flavones and Flavonols [PK1211]] ([M+H]+)#6-Methoxyluteolin 7-glucoside [Flavones and Flavonols [PK1211]] ([M+H]+)#6-Hydroxylut…
ESI +	415.042	376.079	415.042591509251#415.042591509251#415.042591509251#415.042591509251#415.042591509251#415.042591509251#415.042591509251#415.042591509251#415.042591509251#415.042591509251#415.042591509251#415.042591509251#415.042591509251#415.042591509251#415.042591509251#415.042591509251#415.042591509251#415.042591509251	-1.36494431129718#-1.36494431129718#-1.36494431129718#-1.36494431129718#-1.36494431129718#-1.36494431129718#-1.36494431129718#-1.36494431129718#-1.36494431129718#-1.36494431129718#-1.36494431129718#-1.36494431129718#-1.36494431129718#-1.36494431129718#-1.	LMPK12110612#LMPK12110613#LMPK12110614#LMPK12111430#LMPK12111497#LMPK12111499#LMPK12113041#LMPK12113050#LMPK12113051#LMPK12113052#LMPK12113053#LMPK12113273#LMPK12113274#LMPK12113287#LMPK12113330#LMPK12113331#LMPK12113332#LMPK12113333	C18H16O9#C18H16O9#C18H16O9#C18H16O9#C18H16O9#C18H16O9#C18H16O9#C18H16O9#C18H16O9#C18H16O9#C18H16O9#C18H16O9#C18H16O9#C18H16O9#C18H16O9#C18H16O9#C18H16O9#C18H16O9	0.00229448	2.48751	5,7,3',4'-Tetrahydroxy-3,6,5'-trimethoxyflavone [Flavones and Flavonols [PK1211]] ([M+K39]+)#5,6,7,4'-Tetrahydroxy-3,3',5'-trimethoxyflavone [Flavones and Flavonols [PK1211]] ([M+K39]+)#3,5,7,3'-Tetrahydroxy-6,4',5'-trimethoxyflavone [Flavones and Flavonols [PK1211]] ([M+K39]+)#5,7,3',6'-Tetrahydroxy-6,8,2'-trimethoxyflavone [Flavones and Flavonols [PK1211]] ([M+K39]+)#5,7,3',4'-Tetrahydroxy-6,8,…
ESI +	191.022	152.059	181.001001480751#181.001001480751#181.001001480751#181.001001480751#191.021736925331#191.021736925331#191.021736925331#191.021736925331	1.59401763938361#1.59401763938361#1.59401763938361#1.59401763938361#1.01074609077249#1.01074609077249#1.01074609077249#1.01074609077249	C03088#C05133#C05281#HMDB00469#C05842#C05843#HMDB04193#HMDB04194	C5H6N2O3#C5H6N2O3#C5H6N2O3#C5H6N2O3#C7H8N2O2#C7H8N2O2#C7H8N2O2#C7H8N2O2	0.00122001	2.06074	5-Hydroxymethyluracil ([M+K39]+)#4-Imidazolone-5-acetate;Imidazolone acetate;(5-Hydroxyimidazole)-4-acetate;5-Hydroxy-4-imidazoleacetate ([M+K39]+)#5-Methylbarbiturate ([M+K39]+)#5-Hydroxymethyluracil (see KEGG C03088); 5-(hydroxymethyl)-2,4(1H,3H)-Pyrimidinedione [primary alcohol] ([M+K39]+)#N1-Methyl-2-pyridone-5-carboxamide;N'-Methyl-2-pyridone-5-carboxamide;1-Methyl-5-carboxylamide-2-pyridone…
ESI +	257.105	218.142	257.105072626471#257.105072626471#257.105072626471	0.398177629015516#0.398177629015516#0.398177629015516	C08309#C17511#HMDB02004	C13H18N2O#C13H18N2O#C13H18N2O	0.00031514	1.51258	5-Methoxy-N,N-dimethyltryptamine;Indole, 3-(2-(N,N-dimethylamino)ethyl)-5-methoxy- ([M+K39]+)#N,N-Dimethyl-5-methoxytryptamine;O-Methylbufotenine;Methoxybufotenin ([M+K39]+)#5-Methoxydimethyltryptamine; 2-(5-methoxy-1H-indol-3-yl)-N,N-dimethyl-ethanamine [alkyl aryl ether ] ([M+K39]+)
ESI +	217.068	194.079	217.068258867301#217.068258867301#217.068258867301#217.068258867301#217.068258867301#217.068258867301#217.068258867301#217.068258867301#217.068258867301	-0.70884343422475#-0.70884343422475#-0.70884343422475#-0.70884343422475#-0.70884343422475#-0.70884343422475#-0.70884343422475#-0.70884343422475#-0.70884343422475	C03365#C03619#C03659#C03660#C03844#C05163#C06352#C06353#C08257	C7H14O6#C7H14O6#C7H14O6#C7H14O6#C7H14O6#C7H14O6#C7H14O6#C7H14O6#C7H14O6	0.00336384	2.31219	5-O-Methyl-myo-inositol;1D-5-O-Methyl-myo-inositol;Sequoyitol ([M+Na]+)#Methyl beta-D-galactoside;Methyl beta-D-galactopyranoside ([M+Na]+)#1-O-Methyl-myo-inositol;1D-1-O-Methyl-myo-inositol ([M+Na]+)#3-O-Methyl-myo-inositol;1D-3-O-Methyl-myo-inositol ([M+Na]+)#D-Pinitol;1D-3-O-Methyl-chiro-inositol;5D-5-O-Methyl-chiro-inositol ([M+Na]+)#O-Methyl-scyllo-inositol;1-O-Methyl-scyllo-inositol ([M+Na]…
ESI +	441.08	418.091	441.079217473821#441.079217473821#441.079217473821#441.079217473821#441.079217473821#441.079217473821#441.079217473821#441.079217473821#441.079217473821#441.079217473821#441.079217473821#441.079217473821#441.079217473821	1.92147921936272#1.92147921936272#1.92147921936272#1.92147921936272#1.92147921936272#1.92147921936272#1.92147921936272#1.92147921936272#1.92147921936272#1.92147921936272#1.92147921936272#1.92147921936272#1.92147921936272	LMPK12110471#LMPK12110472#LMPK12110517#LMPK12110640#LMPK12110647#LMPK12111106#LMPK12111340#LMPK12111839#LMPK12111840#LMPK12111841#LMPK12111847#LMPK12111848#LMPK12113371	C20H18O10#C20H18O10#C20H18O10#C20H18O10#C20H18O10#C20H18O10#C20H18O10#C20H18O10#C20H18O10#C20H18O10#C20H18O10#C20H18O10#C20H18O10	0.00224492	2.35959	6-C-beta-D-Xylopyranosylluteolin [Flavones and Flavonols [PK1211]] ([M+Na]+)#8-C-alpha-L-Arabinosylluteolin [Flavones and Flavonols [PK1211]] ([M+Na]+)#Luteolin 6-C-alpha-L-arabinopyranoside [Flavones and Flavonols [PK1211]] ([M+Na]+)#Luteolin 7-xyloside [Flavones and Flavonols [PK1211]] ([M+Na]+)#Luteolin 3'-xyloside [Flavones and Flavonols [PK1211]] ([M+Na]+)#Scutellarein 6-xyloside [Flavones a…
ESI -	333.062	334.07	333.062	1.94877	C09770	C16H14O8	0.000531386	-2.49103	6-Methoxytaxifolin ([M-H]-)
ESI +	370.154	331.191	370.154	0.0843859	HMDB12851	C20H27O4	0.00229448	2.34891	7'-carboxy-gama-tocotrienol; 3-(6-hydroxy-2,7,8-trimethyl-3,4-dihydrochromen-2-yl)propanoic acid [phenol or hydroxyhetarene] ([M+K39]+)
ESI -	186.114	187.121	186.113566941769#186.113566941769#186.113566941769#186.113566941769	1.60148321571929#1.60148321571929#1.60148321571929#1.60148321571929	C01092#C12029#HMDB13010#LMFA01060168	C9H17NO3#C9H17NO3#C9H17NO3#C9H17NO3	0.0016601	-1.62628	8-Amino-7-oxononanoate;8-Amino-7-oxononanoic acid ([M-H]-)#(E)-2-Butenyl-4-methyl-threonine;2-Butenyl-4-methylthreonine ([M-H]-)#N-Heptanoylglycine; 2-(octanoylamino)acetic acid [carboxylic acid] ([M-H]-)#7-oxo-8-amino-nonanoic acid (see KEGG C01092) [Oxo fatty acids [FA0106]] ([M-H]-)
ESI +	495.077	494.07	495.076931717981#495.076931717981#495.076931717981#495.076931717981	-0.0539673345750896#-0.0539673345750896#-0.0539673345750896#-0.0539673345750896	LMPK12111408#LMPK12112437#LMPK12113195#LMPK12113199	C21H18O14#C21H18O14#C21H18O14#C21H18O14	0.00217921	2.40949	8-Hydroxytricetin 7-glucuronide [Flavones and Flavonols [PK1211]] ([M+H]+)#Myricetin 3-glucuronide [Flavones and Flavonols [PK1211]] ([M+H]+)#Gossypetin 3-glucuronide [Flavones and Flavonols [PK1211]] ([M+H]+)#Gossypetin 8-glucuronide [Flavones and Flavonols [PK1211]] ([M+H]+)
ESI +	365.209	326.246	365.208868988711#365.208868988711#365.208868988711	1.64566184170058#1.64566184170058#1.64566184170058	LMFA01080002#LMFA01080007#LMFA01170126	C19H34O4#C19H34O4#C19H34O4	0.00229448	2.48018	8-methoxy-13-hydroxy-9,11-octadecadienoic acid [Methoxy fatty acids [FA0108]] ([M+K39]+)#11-methoxy-12,13-epoxy-9-octadecenoic acid [Methoxy fatty acids [FA0108]] ([M+K39]+)#Ceriporic acid A; 1-heptadecene-2,3R-dicarboxylic acid [Dicarboxylic acids [FA0117]] ([M+K39]+)
ESI +	265.252	264.245	265.252592112681#265.252592112681#265.252592112681#265.252592112681#265.252592112681#265.252592112681#265.252592112681#265.252592112681#265.252592112681#265.252592112681	-0.988163538522205#-0.988163538522205#-0.988163538522205#-0.988163538522205#-0.988163538522205#-0.988163538522205#-0.988163538522205#-0.988163538522205#-0.988163538522205#-0.988163538522205	LMFA05000216#LMFA06000101#LMFA06000233#LMFA06000234#LMFA06000235#LMFA06000239#LMFA06000240#LMFA06000241#LMFA06000242#LMPR0103500010	C18H32O#C18H32O#C18H32O#C18H32O#C18H32O#C18H32O#C18H32O#C18H32O#C18H32O#C18H32O	0.00670946	2.03091	9,12,15-Octadecatrien-1-ol [Fatty alcohols [FA05]] ([M+H]+)#9,12-octadecadienal [Fatty aldehydes [FA06]] ([M+H]+)#11E,14E-Octadecadienal [Fatty aldehydes [FA06]] ([M+H]+)#2E,13Z-Octadecadienal [Fatty aldehydes [FA06]] ([M+H]+)#3E,13Z-Octadecadienal [Fatty aldehydes [FA06]] ([M+H]+)#11Z,13Z-Octadecadienal [Fatty aldehydes [FA06]] ([M+H]+)#13Z,15Z-Octadecadienal [Fatty aldehydes [FA06]] ([M+H]+)#3Z…
ESI +	390.277	351.314	390.276461131711#390.276888978861	0.54799147039711#-0.548274787325795	HMDB12866#LMFA08040002	C24H37O4#C22H41NO2	0.00953415	2.72652	9'-Carboxy-alpha-chromanol; 3-[(2S)-6-hydroxy-2,5,7,8-tetramethyl-3,4-dihydrochromen-2-yl]propanoic acid [phenol or hydroxyhetarene] ([M+H]+)#Anandamide (20:2, n-6); N-(11Z,14Z-eicosadienoyl)-ethanolamine [N-acyl ethanolamines (endocannabinoids) [FA0804]] ([M+K39]+)
ESI +	325.198	302.209	325.198544760861#325.198544760861	-0.721900618177774#-0.721900618177774	LMFA01170057#LMFA01170058	C16H30O5#C16H30O5	0.00235369	2.31772	9-hydroxy-hexadecan-1,16-dioic acid [Dicarboxylic acids [FA0117]] ([M+Na]+)#10-hydroxy-hexadecan-1,16-dioic acid [Dicarboxylic acids [FA0117]] ([M+Na]+)
ESI +	204.142	203.135	204.142	1.5344	C17253	C10H21NOS	0.00256562	2.30975	9-Methylthiononanaldoxime ([M+H]+)
ESI -	171.103	172.11	171.102667904919#171.102667904919#171.102667904919#171.102667904919#171.102667904919#171.102667904919#171.102667904919#171.102667904919#171.102667904919#171.102667904919#171.102667904919#171.102667904919#171.102667904919	1.61946412437935#1.61946412437935#1.61946412437935#1.61946412437935#1.61946412437935#1.61946412437935#1.61946412437935#1.61946412437935#1.61946412437935#1.61946412437935#1.61946412437935#1.61946412437935#1.61946412437935	C16322#LMFA01050232#LMFA01060022#LMFA01060023#LMFA01060024#LMFA01060025#LMFA01060026#LMFA01060155#LMFA01060157#LMFA01060158#LMFA01060159#LMFA01060160#LMFA01060178	C9H16O3#C9H16O3#C9H16O3#C9H16O3#C9H16O3#C9H16O3#C9H16O3#C9H16O3#C9H16O3#C9H16O3#C9H16O3#C9H16O3#C9H16O3	0.000435891	-3.19079	9-Oxononanoic acid ([M-H]-)#9-hydroxy-5Z-nonenoic acid [Hydroxy fatty acids [FA0105]] ([M-H]-)#n-heptanoyl acetic acid; 2-oxo-nonanoic acid [Oxo fatty acids [FA0106]] ([M-H]-)#3-caproyl propionic acid; 4-oxo-nonanoic acid [Oxo fatty acids [FA0106]] ([M-H]-)#4-n-valeryl butyric acid; 5-oxo-nonanoic acid [Oxo fatty acids [FA0106]] ([M-H]-)#n-butyrl n-valeric acid; 6-oxo-nonanoic acid [Oxo fatty aci…
ESI +	412.063	389.074	412.062869823461#412.062869823461	0.224908684914125#0.224908684914125	C05993#HMDB06880	C12H16N5O8P#C12H16N5O8P	0.000236093	2.4971	Acetyl adenylate;5'-Acetylphosphoadenosine ([M+Na]+)#Acetyl adenylate (see KEGG C05993); [[(2R,3S,4R,5R)-5-(6-aminopurin-9-yl)-3,4-dihydroxy-tetrahydrofuran-2-yl]methoxy-hydroxy-phosphoryl] acetate [secondary alcohol] ([M+Na]+)
ESI +	349.189	326.2	349.188648783461#349.188648783461#349.188648783461#349.188648783461	1.32082165737799#1.32082165737799#1.32082165737799#1.32082165737799	C06542#C09217#C10696#C12260	C20H26N2O2#C20H26N2O2#C20H26N2O2#C20H26N2O2	0.00252252	1.4252	Ajmaline ([M+Na]+)#Isoajmaline ([M+Na]+)#Hydroquinidine ([M+Na]+)#(-)-Tortuosamine;Tortuosamine ([M+Na]+)
ESI +	284.185	283.178	284.185634751651#284.185634751651	-1.38906457970291#-1.38906457970291	C10263#C10403	C15H25NO4#C15H25NO4	0.00255926	2.30751	Amabiline;Butanoic acid, 2,3-dihydroxy-2-(1-methylethyl)-,(2,3,5,7a-tetrahydro-1H-pyrrolidizin-7-yl)methyl ester ([M+H]+)#Supinine;Butanoic acid, 2,3-dihydroxy-2-(1-methylethyl)-,(2,3,5,7a-tetrahydro-1H-pyrrolizin-7-yl)methyl ester,(7aS-(7(2R*,3S*),7aR*))- ([M+H]+)
ESI +	352.321	351.314	352.321	0.0538553	LMFA08040002	C22H41NO2	0.00949321	2.62292	Anandamide (20:2, n-6); N-(11Z,14Z-eicosadienoyl)-ethanolamine [N-acyl ethanolamines (endocannabinoids) [FA0804]] ([M+H]+)
ESI -	345.119	346.126	345.119105814699#345.119105814699#345.119105814699#345.119105814699	-0.212433079948526#-0.212433079948526#-0.212433079948526#-0.212433079948526	C09771#C11671#LMPR0102070006#LMPR0102070036	C15H22O9#C15H22O9#C15H22O9#C15H22O9	0.00206852	-3.64423	Aucubin ([M-H]-)#Deutzioside ([M-H]-)#Aucubin (see KEGG C09771) [C10 isoprenoids (monoterpenes) [PR0102]] ([M-H]-)#Deutzioside (see KEGG C11671) [C10 isoprenoids (monoterpenes) [PR0102]] ([M-H]-)
ESI +	166.986	128.023	166.985351416611#166.985351416611	1.96773393386845#1.96773393386845	C00813#C11116	C4H4N2O3#C4H4N2O3	0.00235369	5.19322	Barbiturate;Barbituric acid;Malonylurea ([M+K39]+)#Methylparabanic acid;Imidazolidinetrione, methyl- ([M+K39]+)
ESI +	619.279	596.289	619.277857710681#619.277857710681#619.277857710681	1.08560088305853#1.08560088305853#1.08560088305853	C05177#C06511#C06515	C36H40N2O6#C36H40N2O6#C36H40N2O6	0.00075055	2.67939	Berbamunine;(1S)-1,2,3,4-Tetrahydro-1-[[4-[2-hydroxy-5-[[(1R)-1,2,3,4-tetrahydro-7-hydroxy-6-methoxy-2-methyl-1-isoquinolinyl]methyl]phenoxy]phenyl]methyl]-6-methoxy-2-methyl-7-isoquinolinol ([M+Na]+)#Guattegaumerine ([M+Na]+)#Magnoline ([M+Na]+)
ESI +	427.054	388.091	427.053824899251#427.053824899251#427.053824899251	0.491976967206886#0.491976967206886#0.491976967206886	C08539#C17753#HMDB12220	C18H16N2O8#C18H16N2O8#C18H16N2O8	0.00229448	2.37227	Betanidin;2,6-Pyridinedicarboxylic acid,4-(2-(2-carboxy-2,3-dihydro-5,6-dihydroxy-1H-indol-1-yl)ethenyl)-2,3-dihydro-, (S-(R*,R))- ([M+K39]+)#Dopaxanthin quinone ([M+K39]+)#Dopaxanthin quinone; 2-[(2S)-2,6-dicarboxy-2,3-dihydro-1H-pyridin-4-ylidene]ethylidene-[(2S)-3-(3,4-dioxocyclohexa-1,5-dien-1-yl)-1-hydroxy-1-oxopropan-2-yl]azanium [ketone] ([M+K39]+)
ESI +	433.308	410.319	433.307701287021#433.307701287021#433.307701287021#433.307701287021#433.307701287021#433.307701287021	0.123960345384826#0.123960345384826#0.123960345384826#0.123960345384826#0.123960345384826#0.123960345384826	C14154#C14155#HMDB12958#LMPR02020055#LMPR02020057#LMST03020313	C28H42O2#C28H42O2#C28H42O2#C28H42O2#C28H42O2#C28H42O2	0.00639527	1.48934	beta-Tocotrienol ([M+Na]+)#gamma-Tocotrienol ([M+Na]+)#Gama-Tocotrienol; (2R)-2,5,8-trimethyl-2-[(3E,7E)-13,13,13-trideuterio-4,8-dimethyl-12-(trideuteriomethyl)trideca-3,7,11-trienyl]-3,4-dihydrochromen-6-ol [phenol or hydroxyhetarene] ([M+Na]+)#beta-tocotrienol; 2R,5,8-trimethyl-2-[(3E,7E)-4,8,12-trimethyltrideca-3,7,11-trien-1-yl]-3,4-dihydro-2H-chromen-6-ol [Vitamin E [PR0202]] ([M+Na]+)#gamm…
ESI +	555.111	532.122	555.110911524921#555.110911524921#555.110911524921#555.110911524921#555.110911524921#555.110911524921#555.110911524921#555.110911524921#555.110911524921#555.110911524921	-0.250445366633118#-0.250445366633118#-0.250445366633118#-0.250445366633118#-0.250445366633118#-0.250445366633118#-0.250445366633118#-0.250445366633118#-0.250445366633118#-0.250445366633118	C12625#C16197#C16231#LMPK12050224#LMPK12110479#LMPK12110480#LMPK12111012#LMPK12111947#LMPK12130012#LMPK12130018	C25H24O13#C25H24O13#C25H24O13#C25H24O13#C25H24O13#C25H24O13#C25H24O13#C25H24O13#C25H24O13#C25H24O13	0.00382257	1.44321	Biochanin A 7-O-(6-O-malonyl-beta-D-glucoside);Biochanin A 7-O-beta-D-glucoside 6''-O-malonate ([M+Na]+)#Malonylglycitin ([M+Na]+)#(-)-Maackiain-3-O-glucosyl-6''-O-malonate ([M+Na]+)#Bichanin A 7-O-glucoside-6''-malonate [Isoflavonoids [PK1205]] ([M+Na]+)#Orientin 2'',6''-diacetate [Flavones and Flavonols [PK1211]] ([M+Na]+)#Isoorientin 2'',6''-diacetate [Flavones and Flavonols [PK1211]] ([M+Na]+…
ESI +	333.167	310.177	333.167244632581#333.167244632581#333.167244632581	-1.90485049210476#-1.90485049210476#-1.90485049210476	C09622#LMFA01050151#LMPR0103640001	C17H26O5#C17H26O5#C17H26O5	0.00946023	1.10715	Botrydial ([M+Na]+)#methyl 8-[2-(2-formyl-vinyl)-3-hydroxy-5-oxo-cyclopentyl]-octanoate [Hydroxy fatty acids [FA0105]] ([M+Na]+)#Botrydial [C15 isoprenoids (sesquiterpenes) [PR0103]] ([M+Na]+)
ESI -	179.035	180.042	179.034982267919#179.034982267919#179.034982267919#179.034982267919#179.034982267919#179.034982267919#179.034982267919#179.034982267919#179.034982267919#179.034982267919#179.034982267919#179.034982267919#179.034982267919	0.182825024456006#0.182825024456006#0.182825024456006#0.182825024456006#0.182825024456006#0.182825024456006#0.182825024456006#0.182825024456006#0.182825024456006#0.182825024456006#0.182825024456006#0.182825024456006#0.182825024456006	C01179#C01197#C01405#C01481#C05350#C12623#HMDB00707#HMDB01879#HMDB01964#HMDB02130#HMDB03501#HMDB06915#HMDB11663	C9H8O4#C9H8O4#C9H8O4#C9H8O4#C9H8O4#C9H8O4#C9H8O4#C9H8O4#C9H8O4#C9H8O4#C9H8O4#C9H8O4#C9H8O4	0.00243651	-1.55176	Caffeate;Caffeic acid;3,4-Dihydroxy-trans-cinnamate;trans-Caffeate ([M-H]-)#3-(4-Hydroxyphenyl)pyruvate;4-Hydroxyphenylpyruvate;p-Hydroxyphenylpyruvic acid ([M-H]-)#Aspirin;Acetylsalicylic acid;2-Acetoxybenzenecarboxylic acid;Acetylsalicylate ([M-H]-)#Caffeate;Caffeic acid;3,4-Dihydroxycinnamic acid ([M-H]-)#2-Hydroxy-3-(4-hydroxyphenyl)propenoate;4-Hydroxy-enol-phenylpyruvate ([M-H]-)#trans-2,3-…
ESI -	341.088	342.096	341.087805686419#341.087805686419	1.99160514308888#1.99160514308888	C10431#C10433	C15H18O9#C15H18O9	0.00367449	-4.45687	Caffeic acid 3-glucoside ([M-H]-)#1-Caffeoyl-beta-D-glucose ([M-H]-)
ESI +	339.083	300.12	339.083908931441#339.083908931441#339.083908931441#339.083908931441#339.083908931441#339.083908931441#339.083908931441#339.083908931441#339.083908931441#339.083908931441#339.083908931441#339.083908931441#339.083908931441#339.083908931441#339.083908931441#339.083908931441#339.083908931441#339.083908931441#339.083908931441#339.083908931441#339.083908931441#339.083908931441#339.083908931441#339.0839…	-1.54514041130741#-1.54514041130741#-1.54514041130741#-1.54514041130741#-1.54514041130741#-1.54514041130741#-1.54514041130741#-1.54514041130741#-1.54514041130741#-1.54514041130741#-1.54514041130741#-1.54514041130741#-1.54514041130741#-1.54514041130741#-1.	C10204#C10457#C14969#C16914#C16925#C17126#LMPK12020223#LMPK12050451#LMPK12050467#LMPK12050468#LMPK12050491#LMPK12050499#LMPK12050502#LMPK12050505#LMPK12070058#LMPK12070066#LMPK12070067#LMPK12070071#LMPK12070084#LMPK12070085#LMPK12080052#LMPK12080053#LMPK12080059#LMPK12080068#LMPK12120184#LMPK12120313#LMPK12120540#LMPK12140097#LMPK12140099#LMPK12140128#LMPK12140129#LMPK12140413#LMPK12140535#LMPK12…	C17H16O6#C17H16O6#C17H16O6#C17H16O6#C17H16O6#C17H16O6#C17H16O6#C17H16O6#C17H16O6#C17H16O6#C17H16O6#C17H16O6#C17H16O6#C17H16O6#C17H16O6#C17H16O6#C17H16O6#C17H16O6#C17H16O6#C17H16O6#C17H16O6#C17H16O6#C17H16O6#C17H16O6#C17H16O6#C17H16O6#C17H16O6#C17H16O6#C17H16O6#C17H16O6#C17H16O6#C17H16O6#C17H16O6#C17H16O6#C17H16O6#C17H16O6#C17H16O6#C17H16O6#C17H16O6#C17H16O6#C17H16O6#C17H16O6#C14H20O7	0.00241503	2.33473	Cajanol ([M+Na]+)#Homoferreirin ([M+Na]+)#2,3-Dihydro-6-hydroxy-2-(4-hydroxyphenyl)-5,7-dimethoxy-4H-1-benzopyran-4-one;4',6-Dihydroxy-5,7-dimethoxyflavanone ([M+Na]+)#Isobyakangelicol;Anhydrobyakangelicin ([M+Na]+)#Byakangelicol ([M+Na]+)#Neobyakangelicol ([M+Na]+)#7-O-Methylpeltogynol [Flavans, Flavanols and Leucoanthocyanidins [PK1202]] ([M+Na]+)#7,4'-Dihydroxy-3',5'-dimethoxyisoflavanone [Iso…
ESI +	425.177	424.17	425.177	1.46718	C01674	C16H28N2O11	0.0016655	2.43344	Chitobiose ([M+H]+)
ESI +	379.3	378.293	379.3	0.745307	LMST01010295	C27H38O	0.00236947	2.39064	cholesta-5,7,8(14),22E-tetraen-3-one [Cholesterol and derivatives [ST0101]] ([M+H]+)
ESI -	451.104	452.111	451.103455750559#451.103455750559#451.103455750559#451.103455750559#451.103455750559#451.103455750559	1.38382574812654#1.38382574812654#1.38382574812654#1.38382574812654#1.38382574812654#1.38382574812654	C10217#LMPK12020083#LMPK12020084#LMPK12020085#LMPK12020086#LMPK12020117	C24H20O9#C24H20O9#C24H20O9#C24H20O9#C24H20O9#C24H20O9	0.000324234	-2.1262	Cinchonain 1a ([M-H]-)#9,10-Dihydro-10-(3,4-dihydroxyphenyl)-pyrano[2,3-h]catechin-8-one [Flavans, Flavanols and Leucoanthocyanidins [PK1202]] ([M-H]-)#Cinchonain Ib [Flavans, Flavanols and Leucoanthocyanidins [PK1202]] ([M-H]-)#Cinchonain Ic [Flavans, Flavanols and Leucoanthocyanidins [PK1202]] ([M-H]-)#Cinchonain Id [Flavans, Flavanols and Leucoanthocyanidins [PK1202]] ([M-H]-)#Epigallocatechin…
ESI +	469.173	430.21	469.174	-1.73946	C10762	C23H30N2O6	0.00102421	2.42491	Cinegalline ([M+K39]+)
ESI -	173.009	174.017	173.009161442899#173.009161442899#173.009161442899#173.009161442899#173.009161442899#173.009161442899	1.58116868595296#1.58116868595296#1.58116868595296#1.58116868595296#1.58116868595296#1.58116868595296	C00417#C02341#C05422#HMDB00072#HMDB00958#HMDB01264	C6H6O6#C6H6O6#C6H6O6#C6H6O6#C6H6O6#C6H6O6	0.00690783	-2.86144	cis-Aconitate;cis-Aconitic acid ([M-H]-)#trans-Aconitate;trans-Aconitic acid ([M-H]-)#Dehydroascorbate;Dehydroascorbic acid;L-Dehydroascorbate;L-Dehydroascorbic acid ([M-H]-)#cis-Aconitic acid (see KEGG C00417); (1Z)-1-Propene-1,2,3-tricarboxylic acid [carboxylic acid] ([M-H]-)#trans-Aconitic acid (see KEGG C02341); (E)-prop-1-ene-1,2,3-tricarboxylic acid [carboxylic acid] ([M-H]-)#Dehydroascorbi…
ESI +	365.12	342.131	365.121	-1.52926	C00761	C16H22O8	0.000314794	2.0943	Coniferin ([M+Na]+)
ESI +	443.253	420.263	443.253296362191#443.253296362191	-1.43566468617879#-1.43566468617879	HMDB07004#LMGP00000055	C21H41O6P#C21H41O6P	0.00757658	1.47837	CPA(18:0/0:0); 1-octadecanoyl-glycero-3-cyclophosphate [carboxylic acid ester] ([M+Na]+)#CPA(18:0); 1-octadecanoyl-sn-glycero-2,3-cyclic phosphate [Other Glycerophospholipids [GP00]] ([M+Na]+)
ESI +	401.389	400.382	401.389	0.707503	C10799	C27H48N2	0.00237988	2.35558	Cycloprotobuxine C ([M+H]+)
ESI +	417.384	416.377	417.384	-0.372883	C10801	C27H48N2O	0.00193711	2.37454	Cyclovirobuxine C ([M+H]+)
ESI +	316.285	315.277	316.284620516931#316.284620516931#316.284620516931	-0.128102770594356#-0.128102770594356#-0.128102770594356	LMSP01030002#LMSP01080003#LMSP01080009	C18H37NO3#C18H37NO3#C18H37NO3	0.00956714	2.5579	Dehydrophytosphingosine; 4R-hydroxysphing-8E-enine [4-Hydroxysphinganines (Phytosphingosines) [SP0103]] ([M+H]+)#6-hydroxysphingosine; 6-hydroxysphing-4E-enine [Sphingoid base analogs [SP0108]] ([M+H]+)#(4OH,8Z,t18:1) sphingosine; 4R-hydroxy-sphing-8Z-enine [Sphingoid base analogs [SP0108]] ([M+H]+)
ESI +	245.114	222.125	245.114815136901#245.114815136901#245.114815136901	-1.55085481201788#-1.55085481201788#-1.55085481201788	C02533#C04223#LMPR0103050009	C13H18O3#C13H18O3#C13H18O3	0.00452327	2.30462	Dehydrovomifoliol;(6R)-6-hydroxy-3-oxo-alpha-ionone ([M+Na]+)#(+/-)-6-Hydroxy-3-oxo-alpha-ionone ([M+Na]+)#(6S)-dehydrovomifoliol (see KEGG C02533); (4S)-4-hydroxy-3,5,5-trimethyl-4-[(1E)-3-oxobut-1-en-1-yl]cyclohex-2-en-1-one [C15 isoprenoids (sesquiterpenes) [PR0103]] ([M+Na]+)
ESI +	253.095	214.132	253.094901865591#253.094901865591	1.69159347583304#1.69159347583304	C01909#HMDB03581	C10H18N2O3#C10H18N2O3	0.00928712	2.53164	Dethiobiotin;Desthiobiotin ([M+K39]+)#Dethiobiotin (see KEGG C01909); 6-(5-methyl-2-oxo-imidazolidin-4-yl)hexanoic acid [carboxylic acid] ([M+K39]+)
ESI +	619.529	618.521	619.529601809581#619.529601809581#619.529601809581#619.529601809581#619.529601809581#619.529601809581#619.529601809581#619.529601809581#619.529601809581#619.529601809581#619.529601809581#619.529601809581#619.529601809581#619.529601809581#619.529601809581#619.529601809581#619.529601809581#619.529601809581#619.529601809581#619.529601809581	-1.60898072012493#-1.60898072012493#-1.60898072012493#-1.60898072012493#-1.60898072012493#-1.60898072012493#-1.60898072012493#-1.60898072012493#-1.60898072012493#-1.60898072012493#-1.60898072012493#-1.60898072012493#-1.60898072012493#-1.60898072012493#-1.	HMDB07059#HMDB07110#HMDB07111#HMDB07138#HMDB07162#HMDB07163#HMDB07190#HMDB07219#HMDB07246#HMDB07247#HMDB07274#HMDB07303#HMDB07418#HMDB07446#HMDB07475#HMDB07647#LMGL02010056#LMGL02010057#LMGL02010061#LMGL02010062	C39H70O5#C39H70O5#C39H70O5#C39H70O5#C39H70O5#C39H70O5#C39H70O5#C39H70O5#C39H70O5#C39H70O5#C39H70O5#C39H70O5#C39H70O5#C39H70O5#C39H70O5#C39H70O5#C39H70O5#C39H70O5#C39H70O5#C39H70O5	0.00229448	2.38204	DG(14:1(9Z)/22:2(13Z,16Z)/0:0); 1-(9Z-tetradecenoyl)-2-(13Z,16Z-docosadienoyl)-sn-glycerol [primary alcohol] ([M+H]+)#DG(16:0/20:3(5Z,8Z,11Z)/0:0); 1-hexadecanoyl-2-(5Z,8Z,11Z-eicosatrienoyl)-sn-glycerol [primary alcohol] ([M+H]+)#DG(16:0/20:3(8Z,11Z,14Z)/0:0); 1-hexadecanoyl-2-(8Z,11Z,14Z-eicosatrienoyl)-sn-glycerol [primary alcohol] ([M+H]+)#DG(16:1(9Z)/20:2(11Z,14Z)/0:0); 1-(9Z-hexadecenoyl)-2…
ESI +	723.532	684.569	723.532434955211#723.532434955211	-0.297091414858955#-0.297091414858955	LMGL02010235#LMGL02010241	C44H76O5#C44H76O5	0.00185122	2.35251	DG(20:5(5Z,8Z,11Z,14Z,17Z)/21:0/0:0)[iso2]; 1-(5Z,8Z,11Z,14Z,17Z-eicosapentaenoyl)-2-heneicosanoyl-sn-glycerol [Diacylglycerols [GL0201]] ([M+K39]+)#DG(19:0/22:5(7Z,10Z,13Z,16Z,19Z)/0:0)[iso2]; 1-nonadecanoyl-2-(7Z,10Z,13Z,16Z,19Z-docosapentaenoyl)-sn-glycerol [Diacylglycerols [GL0201]] ([M+K39]+)
ESI +	261.028	260.02	261.027479426761#261.027479426761	0.461917586609093#0.461917586609093	C01067#C02827	C6H12O9S#C6H12O9S	0.00610345	1.77742	D-Galactose 6-sulfate ([M+H]+)#D-Glucose 6-sulfate ([M+H]+)
ESI +	203.052	180.063	203.052608803161#203.052608803161#203.052608803161#203.052608803161#203.052608803161#203.052608803161#203.052608803161#203.052608803161#203.052608803161#203.052608803161#203.052608803161#203.052608803161#203.052608803161#203.052608803161#203.052608803161#203.052608803161#203.052608803161#203.052608803161#203.052608803161#203.052608803161#203.052608803161#203.052608803161#203.052608803161#203.0526…	-1.49618178930504#-1.49618178930504#-1.49618178930504#-1.49618178930504#-1.49618178930504#-1.49618178930504#-1.49618178930504#-1.49618178930504#-1.49618178930504#-1.49618178930504#-1.49618178930504#-1.49618178930504#-1.49618178930504#-1.49618178930504#-1.	C00031#C00095#C00124#C00137#C00159#C00221#C00247#C00267#C00602#C00737#C00738#C00764#C00795#C00936#C00962#C00963#C00984#C01140#C01383#C01452#C01487#C01582#C01662#C01680#C01719#C01720#C01798#C01825#C01906#C01915#C01934#C02023#C02209#C02336#C02478#C02603#C02782#C02900#C03268#C03400#C03437#C03706#C04942#C05003#C06152#C06153#C06464#C06465#C06466#C06467#C06468#C08351#C08356#C10906#C15923#HMDB00122#HMDB…	C6H12O6#C6H12O6#C6H12O6#C6H12O6#C6H12O6#C6H12O6#C6H12O6#C6H12O6#C6H11O6R#C6H12O6#C6H12O6#C6H12O6#C6H12O6#C6H12O6#C6H12O6#C6H11O6R#C6H12O6#C6H11O6R#C6H12O6#C6H12O6#C6H12O6#C6H12O6#C6H12O6#C6H12O6#C6H12O6#C6H12O6#C6H11O6R#C6H12O6#C6H12O6#C6H11O6R#C6H12O6#C6H11O6R#C6H12O6#C6H12O6#C6H11O6R#C6H11O6R#C6H12O6#C6H11O6R#C6H11O6R#C6H11O6R#C6H11O6R#C6H11O6R#C6H11O6R#C6H12O6#C6H12O6#C6H12O6#C6H12O6#C6H12O6#C…	0.0032277	2.32288	D-Glucose;Grape sugar;Dextrose ([M+Na]+)#D-Fructose;Levulose;Fruit sugar;D-arabino-Hexulose ([M+Na]+)#D-Galactose ([M+Na]+)#myo-Inositol;D-myo-Inositol;1D-myo-Inositol;L-myo-Inositol;1L-myo-Inositol;meso-Inositol;Inositol;Dambose;Cyclohexitol;Meat sugar;Bios I ([M+Na]+)#D-Mannose;Mannose;Seminose;Carubinose ([M+Na]+)#beta-D-Glucose ([M+Na]+)#L-Sorbose;L-xylo-Hexulose ([M+Na]+)#alpha-D-Glucose ([M…
ESI -	179.056	180.064	179.056111635319#179.056111635319#179.056111635319#179.056111635319#179.056111635319#179.056111635319#179.056111635319#179.056111635319#179.056111635319#179.056111635319#179.056111635319#179.056111635319#179.056111635319#179.056111635319#179.056111635319#179.056111635319#179.056111635319#179.056111635319#179.056111635319#179.056111635319#179.056111635319#179.056111635319#179.056111635319#179.0561…	1.72216489634846#1.72216489634846#1.72216489634846#1.72216489634846#1.72216489634846#1.72216489634846#1.72216489634846#1.72216489634846#1.72216489634846#1.72216489634846#1.72216489634846#1.72216489634846#1.72216489634846#1.72216489634846#1.72216489634846#1.72216489634846#1.72216489634846#1.72216489634846#1.72216489634846#1.72216489634846#1.72216489634846#1.72216489634846#1.72216489634846#1.722164…	C00031#C00095#C00124#C00137#C00159#C00221#C00247#C00267#C00602#C00737#C00738#C00764#C00795#C00936#C00962#C00963#C00984#C01140#C01383#C01452#C01487#C01582#C01662#C01680#C01719#C01720#C01798#C01825#C01906#C01915#C01934#C02023#C02209#C02336#C02478#C02603#C02782#C02900#C03268#C03400#C03437#C03706#C04942#C05003#C06152#C06153#C06464#C06465#C06466#C06467#C06468#C08351#C08356#C10906#C15923#HMDB00122#HMDB…	C6H12O6#C6H12O6#C6H12O6#C6H12O6#C6H12O6#C6H12O6#C6H12O6#C6H12O6#C6H11O6R#C6H12O6#C6H12O6#C6H12O6#C6H12O6#C6H12O6#C6H12O6#C6H11O6R#C6H12O6#C6H11O6R#C6H12O6#C6H12O6#C6H12O6#C6H12O6#C6H12O6#C6H12O6#C6H12O6#C6H12O6#C6H11O6R#C6H12O6#C6H12O6#C6H11O6R#C6H12O6#C6H11O6R#C6H12O6#C6H12O6#C6H11O6R#C6H11O6R#C6H12O6#C6H11O6R#C6H11O6R#C6H11O6R#C6H11O6R#C6H11O6R#C6H11O6R#C6H12O6#C6H12O6#C6H12O6#C6H12O6#C6H12O6#C…	0.000407747	-2.13651	D-Glucose;Grape sugar;Dextrose ([M-H]-)#D-Fructose;Levulose;Fruit sugar;D-arabino-Hexulose ([M-H]-)#D-Galactose ([M-H]-)#myo-Inositol;D-myo-Inositol;1D-myo-Inositol;L-myo-Inositol;1L-myo-Inositol;meso-Inositol;Inositol;Dambose;Cyclohexitol;Meat sugar;Bios I ([M-H]-)#D-Mannose;Mannose;Seminose;Carubinose ([M-H]-)#beta-D-Glucose ([M-H]-)#L-Sorbose;L-xylo-Hexulose ([M-H]-)#alpha-D-Glucose ([M-H]-)#R…
ESI +	461.243	422.279	461.242885145461#461.242885145461	-0.759135236795314#-0.759135236795314	HMDB11142#LMGP10070002	C21H43O6P#C21H43O6P	0.00923895	2.54746	DHAP(18:0e) [ketone] ([M+K39]+)#PA(P-18:0/0:0); 1-(1Z-octadecenyl)-glycero-3-phosphate [1Z-alkenylglycerophosphates [GP1007]] ([M+K39]+)
ESI +	451.115	412.152	451.115362526691#451.115362526691#451.115362526691#451.115362526691#451.115362526691#451.115362526691	-0.781456354150961#-0.781456354150961#-0.781456354150961#-0.781456354150961#-0.781456354150961#-0.781456354150961	LMPK12060013#LMPK12060014#LMPK12060045#LMPK12112744#LMPK12112745#LMPK12112855	C23H24O7#C23H24O7#C23H24O7#C23H24O7#C23H24O7#C23H24O7	0.00214524	2.3377	Dihydroamorphigenin; 22,23-Dihydro-24-hydroxyrotenone [Rotenoid flavonoids [PK1206]] ([M+K39]+)#Dalpanol; 6',7'-Dihydro-6'-hydroxyrotenone [Rotenoid flavonoids [PK1206]] ([M+K39]+)#cis-12a-Hydroxyrot-2'-enonic acid [Rotenoid flavonoids [PK1206]] ([M+K39]+)#4'-Hydroxy-3,5,3'-trimethoxy-7-prenyloxyflavone [Flavones and Flavonols [PK1211]] ([M+K39]+)#5,4'-Dihydroxy-3,7,3'-trimethoxy-8-prenylflavone …
ESI +	305.065	304.058	305.065579188641#305.065579188641#305.065579188641#305.065579188641#305.065579188641#305.065579188641	-1.89857453652117#-1.89857453652117#-1.89857453652117#-1.89857453652117#-1.89857453652117#-1.89857453652117	C01617#C05911#C12316#LMPK12130067#LMPK12130073#LMPK12140455	C15H12O7#C15H12O7#C15H12O7#C15H12O7#C15H12O7#C15H12O7	0.00246766	2.32963	Dihydroquercetin;(+)-Dihydroquercetin;Taxifolin;(+)-Taxifolin;trans-Dihydroquercetin ([M+H]+)#Pentahydroxyflavanone;Dihydrotricetin ([M+H]+)#cis-Dihydroquercetin ([M+H]+)#Nigrescin [Aurone flavonoids [PK1213]] ([M+H]+)#Alphitonin [Aurone flavonoids [PK1213]] ([M+H]+)#5,7,3',4',5'-Pentahydroxyflavanone [Flavanones [PK1214]] ([M+H]+)
ESI +	411.142	388.153	411.141423807561#411.141423807561#411.141423807561#411.141423807561#411.141423807561	1.06092928362206#1.06092928362206#1.06092928362206#1.06092928362206#1.06092928362206	C09260#C09316#C10891#LMPK12070120#LMPK12120287	C21H24O7#C21H24O7#C21H24O7#C21H24O7#C21H24O7	4.20117e-09	2.88094	Dihydrosamidin ([M+Na]+)#Visnadin;Visnadine ([M+Na]+)#Trachelogenin ([M+Na]+)#Sphenostylin C; (6aS,11aS)-3,6a,8-Trihydroxy-9-methoxy-10-(3-hydroxy-3-methylbutyl)pterocarpan [Pterocarpans [PK1207]] ([M+Na]+)#2,3,4,2',4',6'-Hexamethoxychalcone [Chalcones and dihydrochalcones [PK1212]] ([M+Na]+)
ESI -	369.301	370.309	369.301	0.722017	LMFA01170037	C22H42O4	2.35499e-05	-1.74027	Docosanedioic acid; Docosanedioic acid [Dicarboxylic acids [FA0117]] ([M-H]-)
ESI -	199.171	200.178	199.170353541919#199.170353541919#199.170353541919#199.170353541919#199.170353541919#199.170353541919#199.170353541919#199.170353541919#199.170353541919#199.170353541919#199.170353541919#199.170353541919#199.170353541919	1.86502349173685#1.86502349173685#1.86502349173685#1.86502349173685#1.86502349173685#1.86502349173685#1.86502349173685#1.86502349173685#1.86502349173685#1.86502349173685#1.86502349173685#1.86502349173685#1.86502349173685	C02679#HMDB00638#LMFA01010012#LMFA01020004#LMFA01020053#LMFA01020054#LMFA01020055#LMFA01020056#LMFA01020057#LMFA01020058#LMFA01020059#LMFA01020156#LMFA05000260	C12H24O2#C12H24O2#C12H24O2#C12H24O2#C12H24O2#C12H24O2#C12H24O2#C12H24O2#C12H24O2#C12H24O2#C12H24O2#C12H24O2#C12H24O2	2.35499e-05	-4.43903	Dodecanoic acid;Dodecanoate;Dodecylcarboxylate;Lauric acid ([M-H]-)#Dodecanoic acid (see KEGG C02679); Dodecanoic acid [carboxylic acid] ([M-H]-)#Lauric acid (see KEGG C02679); dodecanoic acid [Straight chain fatty acids [FA0101]] ([M-H]-)#Isolauric acid; 10-methyl-undecanoic acid [Branched fatty acids [FA0102]] ([M-H]-)#2-methyl-undecanoic acid [Branched fatty acids [FA0102]] ([M-H]-)#3-methyl-u…
ESI +	459.126	420.162	459.126167666241#459.126167666241#459.126167666241#459.126167666241#459.126167666241#459.126167666241#459.126167666241#459.126167666241#459.126167666241#459.126167666241#459.126167666241#459.126167666241#459.126167666241#459.126167666241#459.126167666241#459.126321133211#459.126321133211	-1.27996841509139#-1.27996841509139#-1.27996841509139#-1.27996841509139#-1.27996841509139#-1.27996841509139#-1.27996841509139#-1.27996841509139#-1.27996841509139#-1.27996841509139#-1.27996841509139#-1.27996841509139#-1.27996841509139#-1.27996841509139#-1.	LMPK12020026#LMPK12020027#LMPK12020028#LMPK12020030#LMPK12020032#LMPK12020033#LMPK12020052#LMPK12020062#LMPK12120514#LMPK12120517#LMPK12120518#LMPK12120566#LMPK12120569#LMPK12120581#LMPK12120582#C11645#LMPR0102070018	C21H24O10#C21H24O10#C21H24O10#C21H24O10#C21H24O10#C21H24O10#C21H24O10#C21H24O10#C21H24O10#C21H24O10#C21H24O10#C21H24O10#C21H24O10#C21H24O10#C21H24O10#C18H28O11#C18H28O11	4.10398e-05	2.89551	Epiafzelechin 3-O-beta-D-allopyranoside [Flavans, Flavanols and Leucoanthocyanidins [PK1202]] ([M+Na]+)#Arthromerin B [Flavans, Flavanols and Leucoanthocyanidins [PK1202]] ([M+Na]+)#Epiafzelechin 3-O-beta-D-glucopyranoside [Flavans, Flavanols and Leucoanthocyanidins [PK1202]] ([M+Na]+)#Epiafzelechin 5-O-beta-D-glucopyranoside [Flavans, Flavanols and Leucoanthocyanidins [PK1202]] ([M+Na]+)#Afzelec…
ESI +	459.092	458.085	459.092187859301#459.092187859301#459.092187859301#459.092187859301#459.092187859301#459.092187859301#459.092187859301	-0.0824655812931054#-0.0824655812931054#-0.0824655812931054#-0.0824655812931054#-0.0824655812931054#-0.0824655812931054#-0.0824655812931054	C09731#C12379#HMDB03153#LMPK12020120#LMPK12020123#LMPK12020124#LMPK12030005	C22H18O11#C22H18O11#C22H18O11#C22H18O11#C22H18O11#C22H18O11#C22H18O11	0.00242942	2.31302	Epigallocatechin 3-gallate ([M+H]+)#8-Demethyltetracenomycin C ([M+H]+)#Epigallocatechin gallate (see KEGG C09731); [(2R,3R)-5,7-dihydroxy-2-(3,4,5-trihydroxyphenyl)chroman-3-yl] 3,4,5-trihydroxybenzoate [phenol or hydroxyhetarene] ([M+H]+)#Gallocatechin 3-O-gallate [Flavans, Flavanols and Leucoanthocyanidins [PK1202]] ([M+H]+)#Epigallocatechin 7-O-gallate [Flavans, Flavanols and Leucoanthocyanid…
ESI +	586.242	547.279	586.243	-1.32834	C09167	C30H37N5O5	0.000833846	1.46027	Ergosine ([M+K39]+)
ESI +	671.516	632.553	671.516	-0.850268	LMST01031011	C44H72O2	0.00311912	2.31568	ergosteryl palmitoleate; ergosta-5,7,22E-trien-3beta-yl (9Z)-hexadec-9-enoate [Ergosterols and C24-methyl derivatives [ST0103]] ([M+K39]+)
ESI +	381.094	358.105	381.094473615141#381.094473615141#381.094473615141#381.094473615141#381.094473615141#381.094473615141#381.094473615141#381.094473615141#381.094473615141#381.094473615141#381.094473615141#381.094473615141#381.094473615141#381.094473615141#381.094473615141#381.094473615141#381.094473615141#381.094473615141#381.094473615141#381.094473615141#381.094473615141#381.094473615141#381.094473615141#381.0944…	-1.70198281490711#-1.70198281490711#-1.70198281490711#-1.70198281490711#-1.70198281490711#-1.70198281490711#-1.70198281490711#-1.70198281490711#-1.70198281490711#-1.70198281490711#-1.70198281490711#-1.70198281490711#-1.70198281490711#-1.70198281490711#-1.	C15109#C17669#LMPK12050126#LMPK12050331#LMPK12050412#LMPK12060028#LMPK12060051#LMPK12100055#LMPK12100056#LMPK12110070#LMPK12110077#LMPK12110878#LMPK12110948#LMPK12111069#LMPK12111241#LMPK12111242#LMPK12111243#LMPK12111247#LMPK12111313#LMPK12111317#LMPK12111318#LMPK12111402#LMPK12111418#LMPK12111450#LMPK12111451#LMPK12111455#LMPK12111582#LMPK12111593#LMPK12112726#LMPK12112748#LMPK12112749#LMPK1211…	C19H18O7#C19H18O7#C19H18O7#C19H18O7#C19H18O7#C19H18O7#C19H18O7#C19H18O7#C19H18O7#C19H18O7#C19H18O7#C19H18O7#C19H18O7#C19H18O7#C19H18O7#C19H18O7#C19H18O7#C19H18O7#C19H18O7#C19H18O7#C19H18O7#C19H18O7#C19H18O7#C19H18O7#C19H18O7#C19H18O7#C19H18O7#C19H18O7#C19H18O7#C19H18O7#C19H18O7#C19H18O7#C19H18O7#C19H18O7#C19H18O7#C19H18O7#C19H18O7#C19H18O7#C19H18O7#C19H18O7#C19H18O7#C19H18O7#C19H18O7#C19H18O7#C19…	0.00227194	2.51957	Gardenin B;5-Hydroxy-2-(4-methoxyphenyl)-6,7,8-trimethoxy-4H-1-benzopyran-4-one;5-Hydroxy-4',6,7,8-tetramethoxyflavone;Demethyltangeretin ([M+Na]+)#Chryso-obtusin ([M+Na]+)#7-Hydroxy-6,2',4',5'-tetramethoxyisoflavone [Isoflavonoids [PK1205]] ([M+Na]+)#Robustigenin; 5-Hydroxy-7,2',4',5'-tetramethoxyisoflavone [Isoflavonoids [PK1205]] ([M+Na]+)#Belamcandin; 5-Hydroxy-6,7,3',4'-tetramethoxyisoflavon…
ESI +	517.531	494.542	517.532	-0.932437	LMFA05000459	C34H70O	0.00229448	2.38102	Geddyl alcohol; Tetratriacontan-1-ol [Fatty alcohols [FA05]] ([M+Na]+)
ESI +	371.146	332.183	371.146509188001#371.146509188001#371.146509188001#371.146509188001#371.146509188001#371.146509188001#371.146509188001#371.146509188001#371.146509188001#371.146509188001#371.146509188001#371.146509188001#371.146509188001#371.146509188001#371.146509188001#371.146509188001#371.146662654971#371.146662654971	-0.38849363647148#-0.38849363647148#-0.38849363647148#-0.38849363647148#-0.38849363647148#-0.38849363647148#-0.38849363647148#-0.38849363647148#-0.38849363647148#-0.38849363647148#-0.38849363647148#-0.38849363647148#-0.38849363647148#-0.38849363647148#-0.	C00859#C04597#C04844#C06096#C08759#C09356#C09407#C09520#C09539#C09554#C11868#LMPR0104170001#LMPR0104170009#LMPR0104170025#LMPR0104170036#LMST02020063#C04655#LMFA01170074	C19H24O6#C19H24O6#C19H24O6#C19H24O6#C19H24O6#C19H24O6#C19H24O6#C19H24O6#C19H24O6#C19H24O6#C19H24O6#C19H24O6#C19H24O6#C19H24O6#C19H24O6#C19H24O6#C16H28O7#C16H28O7	0.00214524	2.43727	Gibberellin A1;Gibberellin 1 ([M+Na]+)#1,2-Bis(3,4-dimethoxyphenyl)propane-1,3-diol ([M+Na]+)#3-Hydroxy-5,9,17-trioxo-4,5:9,10-disecoandrosta-1(10),2-dien-4-oate ([M+Na]+)#Gibberellin A29 ([M+Na]+)#Eurycomalactone ([M+Na]+)#Chamissonin diacetate ([M+Na]+)#Eremantholide A ([M+Na]+)#Onopordopicrin ([M+Na]+)#Radiatin ([M+Na]+)#Tagitinin F ([M+Na]+)#Gibberellin A34 ([M+Na]+)#Gibberellin A1 (see KEGG …
ESI -	406.031	407.038	406.031	0.855146	C08412	C11H21NO9S3	5.52725e-05	-2.59403	Glucoiberverin;3-Methylthiopropyl glucosinolate ([M-H]-)
ESI +	286.14	285.133	286.14	0.568993	HMDB02171	C12H19N3O5	0.000946573	2.0614	Glycylprolylhydroxyproline [secondary alcohol] ([M+H]+)
ESI +	261.064	238.074	261.063	0.791875	C10596	C14H10N2O2	0.00393833	2.31275	Halfordinol ([M+Na]+)
ESI +	315.141	292.152	315.141	-1.7732	C02413	C13H24O7	0.00237988	2.31307	Heptopyranosides ([M+Na]+)
ESI +	414.226	391.236	414.225	1.14947	C08686	C22H33NO5	0.0024814	2.37804	Heteratisine ([M+Na]+)
ESI +	419.385	396.396	419.385951607721#419.385951607721#419.385951607721#419.385951607721#419.385951607721#419.385951607721#419.385951607721#419.385951607721#419.385951607721#419.385951607721#419.385951607721	-1.17220973984176#-1.17220973984176#-1.17220973984176#-1.17220973984176#-1.17220973984176#-1.17220973984176#-1.17220973984176#-1.17220973984176#-1.17220973984176#-1.17220973984176#-1.17220973984176	HMDB02356#LMFA01010026#LMFA01020022#LMFA01020024#LMFA01020295#LMFA01020310#LMFA01020343#LMFA01020351#LMFA01020352#LMFA01020353#LMFA05000454	C26H52O2#C26H52O2#C26H52O2#C26H52O2#C26H52O2#C26H52O2#C26H52O2#C26H52O2#C26H52O2#C26H52O2#C26H52O2	0.00349338	1.04671	Hexacosanoic acid; hexacosanoic acid [carboxylic acid] ([M+Na]+)#Cerotic acid; hexacosanoic acid [Straight chain fatty acids [FA0101]] ([M+Na]+)#3,13,19-trimethyl-tricosanoic acid [Branched fatty acids [FA0102]] ([M+Na]+)#Isocerotic acid; 24-methyl-pentacosanoic acid [Branched fatty acids [FA0102]] ([M+Na]+)#Mycosanoic acid (C26); 2S,4S-dimethyl-tetracosanoic acid [Branched fatty acids [FA0102]] …
ESI +	578.454	539.491	578.455	-0.81076	HMDB06347	C33H65NO4	0.00189546	1.29571	Hexacosanoyl carnitine [cation] ([M+K39]+)
ESI +	274.274	273.267	274.274055833231#274.274055833231	-0.823385997174573#-0.823385997174573	C13915#LMSP01040001	C16H35NO2#C16H35NO2	0.00402122	2.30921	Hexadecasphinganine ([M+H]+)#C16 Sphinganine; hexadecasphinganine [Sphingoid base homologs and variants [SP0104]] ([M+H]+)
ESI -	363.103	326.136	363.103	-0.467147	C15451	C16H22O7	0.00206766	-1.93107	Hinokitiol glucoside;beta-Thujaplicin 2-O-beta-D-glucoside ([M+Cl37]-)
ESI +	452.313	413.35	452.313514943431#452.313514943431#452.313551293241#452.313551293241#452.313668410401	-0.68524073055594#-0.68524073055594#-0.76560497724796#-0.76560497724796#-1.02453431807116	C10808#LMFA08020092#LMGP01070001#LMGP01070002#HMDB06210	C27H43NO3#C27H43NO3#C22H46NO6P#C22H46NO6P#C24H47NO4	0.00248038	2.3575	Imperialine;Cevan-6-one, 3,20-dihydroxy-, (3-beta,5-alpha,17-beta)-;Kashmirine;Peiminine ([M+Na]+)#N-oleoyl phenylalanine; N-(9Z-octadecenoyl)-phenylalanine [N-acyl amines [FA0802]] ([M+Na]+)#PC(O-14:1(1E)/0:0); 1-(1E-tetradecenyl)-sn-glycero-3-phosphocholine [1Z-alkenylglycerophosphocholines [GP0107]] ([M+H]+)#PC(P-14:0/0:0); 1-(1Z-tetradecenyl)-sn-glycero-3-phosphocholine [1Z-alkenylglycerophos…
ESI +	267.074	228.111	267.074012954041#267.074166421011#267.074166421011	1.26199299553095#0.687370348298239#0.687370348298239	HMDB06005#C13733#HMDB06695	C13H12N2O3#C10H16N2O4#C10H16N2O4	0.00948938	3.12621	Indolylacryloylglycine; 2-[[(E)-3-(1H-indol-3-yl)prop-2-enoyl]amino]acetic acid [carboxylic acid] ([M+Na]+)#(S)-ATPA ([M+K39]+)#Prolylhydroxyproline; (2S,4R)-4-hydroxy-1-[(2S)-pyrrolidine-2-carbonyl]pyrrolidine-2-carboxylic acid [secondary alcohol] ([M+K39]+)
ESI +	517.037	478.074	517.037900051631#517.037900051631#517.037900051631#517.037900051631#517.037900051631#517.037900051631#517.037900051631#517.037900051631#517.037900051631#517.037900051631	-1.07352328885978#-1.07352328885978#-1.07352328885978#-1.07352328885978#-1.07352328885978#-1.07352328885978#-1.07352328885978#-1.07352328885978#-1.07352328885978#-1.07352328885978	LMPK12110888#LMPK12111179#LMPK12111186#LMPK12111373#LMPK12112172#LMPK12112173#LMPK12112181#LMPK12112227#LMPK12112229#LMPK12113122	C21H18O13#C21H18O13#C21H18O13#C21H18O13#C21H18O13#C21H18O13#C21H18O13#C21H18O13#C21H18O13#C21H18O13	0.00954638	4.09102	Isoetin 4'-glucuronide [Flavones and Flavonols [PK1211]] ([M+K39]+)#6-Hydroxyluteolin 6-glucuronide [Flavones and Flavonols [PK1211]] ([M+K39]+)#6-Hydroxyluteolin 7-glucuronide [Flavones and Flavonols [PK1211]] ([M+K39]+)#8-Hydroxyluteolin 8-glucuronide [Flavones and Flavonols [PK1211]] ([M+K39]+)#Quercetin 3-galacturonide [Flavones and Flavonols [PK1211]] ([M+K39]+)#Miquelianin [Flavones and Fla…
ESI -	593.151	594.158	593.151193788619#593.151193788619#593.151193788619#593.151193788619#593.151193788619#593.151193788619#593.151193788619#593.151193788619#593.151193788619#593.151193788619#593.151193788619#593.151193788619#593.151193788619#593.151193788619#593.151193788619#593.151193788619#593.151193788619#593.151193788619#593.151193788619#593.151193788619#593.151193788619#593.151193788619#593.151193788619#593.1511…	-1.12751922289763#-1.12751922289763#-1.12751922289763#-1.12751922289763#-1.12751922289763#-1.12751922289763#-1.12751922289763#-1.12751922289763#-1.12751922289763#-1.12751922289763#-1.12751922289763#-1.12751922289763#-1.12751922289763#-1.12751922289763#-1.	C03870#C04024#C04199#C08064#C10195#C10513#C12630#C17600#LMPK12050065#LMPK12050162#LMPK12050165#LMPK12050169#LMPK12100044#LMPK12110215#LMPK12110217#LMPK12110218#LMPK12110220#LMPK12110221#LMPK12110222#LMPK12110223#LMPK12110248#LMPK12110258#LMPK12110262#LMPK12110264#LMPK12110267#LMPK12110287#LMPK12110288#LMPK12110289#LMPK12110290#LMPK12110292#LMPK12110312#LMPK12110357#LMPK12110360#LMPK12110363#LMPK1…	C27H30O15#C27H30O15#C27H30O15#C27H30O15#C27H30O15#C27H30O15#C27H30O15#C27H30O15#C27H30O15#C27H30O15#C27H30O15#C27H30O15#C27H30O15#C27H30O15#C27H30O15#C27H30O15#C27H30O15#C27H30O15#C27H30O15#C27H30O15#C27H30O15#C27H30O15#C27H30O15#C27H30O15#C27H30O15#C27H30O15#C27H30O15#C27H30O15#C27H30O15#C27H30O15#C27H30O15#C27H30O15#C27H30O15#C27H30O15#C27H30O15#C27H30O15#C27H30O15#C27H30O15#C27H30O15#C27H30O15…	3.46755e-05	-3.52899	Isoorientin 2''-O-rhamnoside ([M-H]-)#Vitexin 2''-O-beta-D-glucoside;Flavosativaside;2''-O-Glucosylvitexin ([M-H]-)#Isovitexin 2''-O-beta-D-glucoside ([M-H]-)#Saponarin;Isovitexin-7-O-beta-D-glucopyranoside ([M-H]-)#Vicenin-2;Apigenin-6,8-di-C-glycoside;5,7,4'-Trihydroxyflavone-6,8-di-C-glucoside ([M-H]-)#Paniculatin ([M-H]-)#Luteolin 7-O-neohesperidoside;Scolymoside;Veronicastroside ([M-H]-)#Mul…
ESI +	235.048	212.059	235.048	1.81577	C02161	C12H8N2O2	0.00582599	2.38707	Isophenoxazine;2-Aminophenoxazin-3-one ([M+Na]+)
ESI +	573.055	572.048	573.054	1.66298	LMPK12112392	C22H20O16S	0.00243424	2.34233	Isorhamnetin 3-glucuronide-7-sulfate [Flavones and Flavonols [PK1211]] ([M+H]+)
ESI +	368.247	329.284	368.246	1.67671	C10768	C21H35N3	0.00305314	2.09851	Jamine ([M+K39]+)
ESI -	341.044	306.074	341.043354365809#341.043354365809#341.043354365809#341.043354365809#341.043354365809#341.043354365809#341.043354365809#341.043354365809#341.043354365809#341.043354365809#341.043354365809	1.16006873301641#1.16006873301641#1.16006873301641#1.16006873301641#1.16006873301641#1.16006873301641#1.16006873301641#1.16006873301641#1.16006873301641#1.16006873301641#1.16006873301641	C05906#C12127#C12136#LMPK12020002#LMPK12020004#LMPK12020185#LMPK12020191#LMPK12020192#LMPK12020193#LMPK12020202#LMPK12020203	C15H14O7#C15H14O7#C15H14O7#C15H14O7#C15H14O7#C15H14O7#C15H14O7#C15H14O7#C15H14O7#C15H14O7#C15H14O7	0.00077993	-2.95965	Leucocyanidin;2-(3,4-Dihydroxyphenyl)-3,4-dihydro-2H-1-benzopyran-3,4,5,7-tetrol;3,3',4,4',5,7-Flavanhexol;3,4-Cyanidiol;Leucoanthocyanidol;Leucocianidol;Leucocyanidol;Leukocyanidine;Procyanidol;Resivit;2,3-trans-3,4-cis-Leucocyanidin ([M+Cl35]-)#(+)-Gallocatechin;Gallocatechol ([M+Cl35]-)#(-)-Epigallocatechin ([M+Cl35]-)#(+)-Gallocatechin [Flavans, Flavanols and Leucoanthocyanidins [PK1202]] ([M…
ESI +	247.048	208.085	247.047951673171#247.047951673171#247.047951673171#247.047951673171#247.047951673171	1.61234361203292#1.61234361203292#1.61234361203292#1.61234361203292#1.61234361203292	C00328#C01718#C05647#HMDB00684#HMDB12948	C10H12N2O3#C10H12N2O3#C10H12N2O3#C10H12N2O3#C10H12N2O3	0.00994937	1.97522	L-Kynurenine;3-Anthraniloyl-L-alanine ([M+K39]+)#Kynurenine ([M+K39]+)#Formyl-5-hydroxykynurenamine ([M+K39]+)#L-Kynurenine (see KEGG C01718); 2-amino-4-(2-aminophenyl)-4-oxo-butanoic acid [ketone] ([M+K39]+)#Formyl-5-hydroxykynurenamine (see KEGG C05647); N-[2-(6-hydroxy-5-methoxy-1H-indol-3-yl)ethyl]acetamide [ketone] ([M+K39]+)
ESI +	243.053	204.09	243.053037053611#243.053037053611#243.053037053611#243.053037053611#243.053037053611#243.053037053611#243.053037053611#243.053037053611#243.053037053611	0.670414497718783#0.670414497718783#0.670414497718783#0.670414497718783#0.670414497718783#0.670414497718783#0.670414497718783#0.670414497718783#0.670414497718783	C00078#C00525#C00806#C07839#C10743#C10968#C14916#HMDB00929#HMDB13609	C11H12N2O2#C11H12N2O2#C11H12N2O2#C11H12N2O2#C11H12N2O2#C11H12N2O2#C11H12N2O2#C11H12N2O2#C11H12N2O2	0.00242942	2.32393	L-Tryptophan;Tryptophan;(S)-alpha-Amino-beta-(3-indolyl)-propionic acid ([M+K39]+)#D-Tryptophan ([M+K39]+)#Tryptophan;alpha-Amino-beta-(3-indolyl)-propionic acid ([M+K39]+)#Ethotoin ([M+K39]+)#Vasicinol;Pyrrolo(2,1-b)quinazoline-3,7-diol, 1,2,3,9-tetrahydro-, (R)- ([M+K39]+)#Idazoxan ([M+K39]+)#Nirvanol ([M+K39]+)#L-Tryptophan (see KEGG C00078); (2S)-2-amino-3-(1H-indol-3-yl)propanoic acid [prima…
ESI +	307.151	306.144	307.151	-1.08231	C01513	C13H18N6O3	0.000342786	2.35369	Lupinate;Lupinic acid;3-[N6-(4-Hydroxyisopentenyl)adeninyl]-L-alanine;(S)-2-Amino-3-{[(E)-4-hydroxy-3-methylbut-2-enylamino]purin-9-yl}propanoic acid ([M+H]+)
ESI -	533.094	534.101	533.093678912499#533.093678912499#533.093678912499#533.093678912499#533.093678912499#533.093678912499#533.093678912499#533.093678912499#533.093678912499#533.093678912499	0.808651780181977#0.808651780181977#0.808651780181977#0.808651780181977#0.808651780181977#0.808651780181977#0.808651780181977#0.808651780181977#0.808651780181977#0.808651780181977	C10103#LMPK12050237#LMPK12110636#LMPK12110689#LMPK12110695#LMPK12111118#LMPK12111689#LMPK12111784#LMPK12112255#LMPK12112943	C24H22O14#C24H22O14#C24H22O14#C24H22O14#C24H22O14#C24H22O14#C24H22O14#C24H22O14#C24H22O14#C24H22O14	0.00206741	-3.60154	Luteolin 7-O-(6''-malonylglucoside) ([M-H]-)#Orobol 7-O-(6''-malonylglucoside) [Isoflavonoids [PK1205]] ([M-H]-)#Luteolin 7-O-(6''-malonylglucoside) [Flavones and Flavonols [PK1211]] ([M-H]-)#Luteolin 5-(6''-malonylglucoside) [Flavones and Flavonols [PK1211]] ([M-H]-)#Luteolin 7-(2''-glucuronosyllactate) [Flavones and Flavonols [PK1211]] ([M-H]-)#Scutellarein 7-(6''-malonylglucoside) [Flavones an…
ESI -	149.009	150.016	149.009161442899#149.009161442899#149.009161442899#149.009161442899	-1.28477432596752#-1.28477432596752#-1.28477432596752#-1.28477432596752	C00552#C00898#C02107#HMDB00956	C4H6O6#C4H6O6#C4H6O6#C4H6O6	0.000879654	-1.42806	meso-Tartaric acid;meso-Tartrate ([M-H]-)#(R,R)-Tartaric acid;(R,R)-Tartrate;L-Tartaric acid;Tartaric acid;Tartrate;2,3-Dihydroxybutanedioic acid;(2R,3R)-Tartaric acid;(+)-Tartaric acid ([M-H]-)#(S,S)-Tartaric acid;(S,S)-Tartrate;D-Tartrate;D-Tartaric acid;(2S,3S)-Tartaric acid;(-)-Tartaric acid ([M-H]-)#Tartaric acid (see KEGG C00898); (2R,3R)-2,3-dihydroxybutanedioic acid [secondary alcohol] ([…
ESI +	331.224	308.235	331.224365585881#331.224365585881#331.224365585881	-0.877309057245955#-0.877309057245955#-0.877309057245955	LMFA01070012#LMFA01070013#LMFA01070014	C19H32O3#C19H32O3#C19H32O3	0.00243424	2.33179	methyl 9,10-epoxy-12,15-octadecadienoate [Epoxy fatty acids [FA0107]] ([M+Na]+)#methyl 12,13-epoxy-9,15-octadecadienoate [Epoxy fatty acids [FA0107]] ([M+Na]+)#methyl 15,16-epoxy-9,12-octadecadienoate [Epoxy fatty acids [FA0107]] ([M+Na]+)
ESI +	293.245	270.255	293.245101030461#293.245101030461#293.245101030461#293.245101030461#293.245101030461#293.245101030461#293.245101030461#293.245101030461#293.245101030461#293.245101030461#293.245101030461#293.245101030461#293.245101030461#293.245101030461#293.245101030461#293.245101030461#293.245101030461#293.245101030461#293.245101030461#293.245101030461#293.245101030461#293.245101030461#293.245101030461#293.2451…	-1.65742331190159#-1.65742331190159#-1.65742331190159#-1.65742331190159#-1.65742331190159#-1.65742331190159#-1.65742331190159#-1.65742331190159#-1.65742331190159#-1.65742331190159#-1.65742331190159#-1.65742331190159#-1.65742331190159#-1.65742331190159#-1.	C16995#HMDB02259#LMFA01010017#LMFA01020011#LMFA01020012#LMFA01020040#LMFA01020041#LMFA01020092#LMFA01020174#LMFA01020193#LMFA01020194#LMFA01020195#LMFA01020196#LMFA01020197#LMFA01020198#LMFA01020199#LMFA01020200#LMFA01020201#LMFA01020202#LMFA01020265#LMFA01020281#LMFA05000374#LMFA05000390#LMPR0103010014	C17H34O2#C17H34O2#C17H34O2#C17H34O2#C17H34O2#C17H34O2#C17H34O2#C17H34O2#C17H34O2#C17H34O2#C17H34O2#C17H34O2#C17H34O2#C17H34O2#C17H34O2#C17H34O2#C17H34O2#C17H34O2#C17H34O2#C17H34O2#C17H34O2#C17H34O2#C17H34O2#C17H34O2	0.00907582	2.4955	Methyl palmitate ([M+Na]+)#Heptadecanoic acid; heptadecanoic acid [carboxylic acid] ([M+Na]+)#Margaric acid; heptadecanoic acid [Straight chain fatty acids [FA0101]] ([M+Na]+)#(+)-14-methyl palmitic acid; 14-methyl-hexadecanoic acid [Branched fatty acids [FA0102]] ([M+Na]+)#15-methyl palmitic acid; 15-methyl-hexadecanoic acid [Branched fatty acids [FA0102]] ([M+Na]+)#2,6-dimethyl-pentadecanoic ac…
ESI -	367.243	330.277	367.243461276809#367.243461276809#367.243461276809#367.243461276809#367.243461276809	0.0237531548254246#0.0237531548254246#0.0237531548254246#0.0237531548254246#0.0237531548254246	HMDB11533#HMDB11564#LMGL01010001#LMGL01010009#LMGL01010025	C19H38O4#C19H38O4#C19H38O4#C19H38O4#C19H38O4	0.00180506	-1.79137	MG(0:0/16:0/0:0); 2-hexadecanoyl-glycerol [primary alcohol] ([M+Cl37]-)#MG(16:0/0:0/0:0); 1-hexadecanoyl-glycerol [primary alcohol] ([M+Cl37]-)#MG(16:0/0:0/0:0)[rac]; 1-hexadecanoyl-rac-glycerol [Monoacylglycerols [GL0101]] ([M+Cl37]-)#MG(16:0/0:0/0:0); 1-hexadecanoyl-sn-glycerol [Monoacylglycerols [GL0101]] ([M+Cl37]-)#MG(0:0/16:0/0:0); 2-hexadecanoyl-sn-glycerol [Monoacylglycerols [GL0101]] ([M…
ESI +	331.284	330.277	331.284286163781#331.284286163781#331.284286163781#331.284286163781#331.284286163781	-0.0336984936552105#-0.0336984936552105#-0.0336984936552105#-0.0336984936552105#-0.0336984936552105	HMDB11533#HMDB11564#LMGL01010001#LMGL01010009#LMGL01010025	C19H38O4#C19H38O4#C19H38O4#C19H38O4#C19H38O4	0.00235369	2.31642	MG(0:0/16:0/0:0); 2-hexadecanoyl-glycerol [primary alcohol] ([M+H]+)#MG(16:0/0:0/0:0); 1-hexadecanoyl-glycerol [primary alcohol] ([M+H]+)#MG(16:0/0:0/0:0)[rac]; 1-hexadecanoyl-rac-glycerol [Monoacylglycerols [GL0101]] ([M+H]+)#MG(16:0/0:0/0:0); 1-hexadecanoyl-sn-glycerol [Monoacylglycerols [GL0101]] ([M+H]+)#MG(0:0/16:0/0:0); 2-hexadecanoyl-sn-glycerol [Monoacylglycerols [GL0101]] ([M+H]+)
ESI -	327.255	328.262	327.254083165879#327.254083165879	1.72444952352289#1.72444952352289	HMDB11534#HMDB11565	C19H36O4#C19H36O4	0.000201971	-2.3928	MG(0:0/16:1(9Z)/0:0); 2-(9Z-hexadecenoyl)-glycerol [primary alcohol] ([M-H]-)#MG(16:1(9Z)/0:0/0:0); 1-(9Z-hexadecenoyl)-glycerol [primary alcohol] ([M-H]-)
ESI +	379.282	356.293	379.281880462001#379.281880462001#379.281880462001#379.281880462001#379.281880462001#379.281880462001#379.281880462001#379.281880462001	0.124018561279539#0.124018561279539#0.124018561279539#0.124018561279539#0.124018561279539#0.124018561279539#0.124018561279539#0.124018561279539	HMDB11536#HMDB11537#HMDB11566#HMDB11567#LMFA01170036#LMGL01010004#LMGL01010005#LMGL01010024	C21H40O4#C21H40O4#C21H40O4#C21H40O4#C21H40O4#C21H40O4#C21H40O4#C21H40O4	0.000207487	2.42641	MG(0:0/18:1(11Z)/0:0); 2-(11Z-octadecenoyl)-glycerol [primary alcohol] ([M+Na]+)#MG(0:0/18:1(9Z)/0:0); 2-(9Z-octadecenoyl)-glycerol [primary alcohol] ([M+Na]+)#MG(18:1(11Z)/0:0/0:0); 1-(11Z-octadecenoyl)-glycerol [primary alcohol] ([M+Na]+)#MG(18:1(9Z)/0:0/0:0); 1-(9Z-octadecenoyl)-glycerol [primary alcohol] ([M+Na]+)#Heneicosanedioic acid; Heneicosanedioic acid [Dicarboxylic acids [FA0117]] ([M+…
ESI +	441.24	402.277	441.240169116991#441.240169116991#441.240169116991#441.240169116991#441.240169116991	0.568585736002133#0.568585736002133#0.568585736002133#0.568585736002133#0.568585736002133	HMDB11557#HMDB11587#LMGL01010027#LMPR0105060001#LMST03020025	C25H38O4#C25H38O4#C25H38O4#C25H38O4#C25H38O4	0.00242629	2.39941	MG(0:0/22:6(4Z,7Z,10Z,13Z,16Z,19Z)/0:0); 2-(4Z,7Z,10Z,13Z,16Z,19Z-docosahexaenoyl)-glycerol [primary alcohol] ([M+K39]+)#MG(22:6(4Z,7Z,10Z,13Z,16Z,19Z)/0:0/0:0); 1-(4Z,7Z,10Z,13Z,16Z,19Z-docosahexaenoyl)-glycerol [primary alcohol] ([M+K39]+)#MG(0:0/22:6(4Z,7Z,10Z,13Z,16Z,19Z)/0:0); 2-(22:6(4Z,7Z,10Z,13Z,16Z,19Z-docosahexaenoyl)-sn-glycerol [Monoacylglycerols [GL0101]] ([M+K39]+)#(+)-Scalarin; (+)…
ESI -	393.278	358.309	393.277711405089#393.277711405089#393.277711405089	0.562184889466656#0.562184889466656#0.562184889466656	HMDB11131#HMDB11535#LMGL01010003	C21H42O4#C21H42O4#C21H42O4	0.000177692	-4.61	MG(18:0/0:0/0:0); 1-octadecanoyl-glycerol [primary alcohol] ([M+Cl35]-)#MG(0:0/18:0/0:0); 2-octadecanoyl-glycerol [primary alcohol] ([M+Cl35]-)#MG(18:0/0:0/0:0)[rac]; 1-octadecanoyl-rac-glycerol [Monoacylglycerols [GL0101]] ([M+Cl35]-)
ESI +	289.141	266.152	289.141029884741#289.141029884741#289.141029884741#289.141029884741#289.141029884741	1.43568231454473#1.43568231454473#1.43568231454473#1.43568231454473#1.43568231454473	C09702#C09717#C10840#C13454#LMPR0103620003	C15H22O4#C15H22O4#C15H22O4#C15H22O4#C15H22O4	0.00345253	2.30624	Mukaadial ([M+Na]+)#Rugosal ([M+Na]+)#Zinniol ([M+Na]+)#Xanthoxic acid ([M+Na]+)#(+)-Blennin D [C15 isoprenoids (sesquiterpenes) [PR0103]] ([M+Na]+)
ESI +	414.297	391.308	414.298	-1.09795	LMFA08020028	C24H41NO3	0.000208925	2.42347	N,N-(2,2-dihydroxy-ethyl) arachidonoyl amine; N,N-(2,2-dihydroxy-ethyl)-5Z,8Z,11Z,14Z-eicosatetraenoyl amine [N-acyl amines [FA0802]] ([M+Na]+)
ESI +	441.324	402.361	441.324	0.0939798	LMFA08020022	C26H46N2O	0.00971839	2.70535	N'-5Z,8Z,11Z,14Z-eicosatetraenoyl-N''-diethyl-ethylenediamine [N-acyl amines [FA0802]] ([M+K39]+)
ESI +	406.111	367.148	406.111005422221#406.111005422221#406.111005422221	0.996223619931366#0.996223619931366#0.996223619931366	HMDB02220#HMDB05817#HMDB06700	C14H25NO10#C14H25NO10#C14H25NO10	0.000128772	1.65451	N-Acetyl-6-O-L-fucosyl-D-glucosamine [aldehyde] ([M+K39]+)#2-Acetamido-2-deoxy-6-O-a-L-fucopyranosyl-D-glucose [aldehyde] ([M+K39]+)#3-O-fucopyranosyl-2-acetamido-2-deoxyglucopyranose; N-[(2R,3R,4R,5R)-4,5,6-trihydroxy-1-oxo-3-[(2R,3S,4R,5S,6S)-3,4,5-trihydroxy-6-methyl-oxan-2-yl]oxy-hexan-2-yl]acetamide [aldehyde] ([M+K39]+)
ESI +	387.138	364.149	387.137	1.08216	C02999	C14H24N2O9	0.00102421	1.67327	N-Acetylmuramoyl-Ala;N-Acetyl-D-muramoyl-L-alanine ([M+Na]+)
ESI +	457.111	456.104	457.110517602101#457.110517602101#457.110517602101#457.110517602101#457.110517602101#457.110517602101#457.110517602101#457.110517602101#457.110517602101#457.110517602101#457.110517602101#457.110517602101#457.110517602101#457.110517602101#457.110517602101#457.110517602101#457.110517602101#457.110517602101#457.110517602101#457.110517602101#457.110517602101#457.110517602101#457.110517602101#457.1105…	1.38346636038657#1.38346636038657#1.38346636038657#1.38346636038657#1.38346636038657#1.38346636038657#1.38346636038657#1.38346636038657#1.38346636038657#1.38346636038657#1.38346636038657#1.38346636038657#1.38346636038657#1.38346636038657#1.38346636038657#1.38346636038657#1.38346636038657#1.38346636038657#1.38346636038657#1.38346636038657#1.38346636038657#1.38346636038657#1.38346636038657#1.383466…	C09099#C16406#C16407#C16492#LMPK12111504#LMPK12113365#LMPK12113366#LMPK12113367#LMPK12113384#LMPK12113385#LMPK12120026#LMPK12120101#LMPK12120247#LMPK12120250#LMPK12120251#LMPK12120368#LMPK12120369#LMPK12140064#LMPK12140066#LMPK12140067#LMPK12140093#LMPK12140108#LMPK12140223#LMPK12140224#LMPK12140237#LMPK12140238#LMPK12140242#LMPK12140243#LMPK12140360#LMPK12140363#LMPK12140607#LMPK12140664#C00061#…	C21H22O10#C21H22O10#C21H22O10#C21H22O10#C21H22O10#C21H22O10#C21H22O10#C21H22O10#C21H22O10#C21H22O10#C21H22O10#C21H22O10#C21H22O10#C21H22O10#C21H22O10#C21H22O10#C21H22O10#C21H22O10#C21H22O10#C21H22O10#C21H22O10#C21H22O10#C21H22O10#C21H22O10#C21H22O10#C21H22O10#C21H22O10#C21H22O10#C21H22O10#C21H22O10#C21H22O10#C21H22O10#C17H21N4O9P#C17H21N4O9P	0.00779441	1.90744	Naringenin 7-O-beta-D-glucoside;Prunin ([M+Na]+)#Phlorizin chalcone;Chalcone 2'-O-glucoside ([M+Na]+)#2',4,4',6'-Tetrahydroxychalcone 4'-O-glucoside;THC 4'-glucoside ([M+Na]+)#8-C-Glucosylnaringenin ([M+Na]+)#Agehoustin D [Flavones and Flavonols [PK1211]] ([M+Na]+)#3',5'-Dihydroxy-3,5,6,7,8,4'-hexamethoxyflavone [Flavones and Flavonols [PK1211]] ([M+Na]+)#Digicitrin [Flavones and Flavonols [PK121…
ESI +	473.105	450.116	473.105432221661#473.105432221661#473.105432221661#473.105432221661#473.105432221661#473.105432221661#473.105432221661#473.105432221661#473.105432221661#473.105432221661#473.105432221661#473.105432221661#473.105432221661#473.105432221661#473.105432221661#473.105432221661#473.105432221661#473.105432221661#473.105432221661#473.105432221661#473.105432221661#473.105432221661#473.105432221661#473.1054…	-0.142086025530619#-0.142086025530619#-0.142086025530619#-0.142086025530619#-0.142086025530619#-0.142086025530619#-0.142086025530619#-0.142086025530619#-0.142086025530619#-0.142086025530619#-0.142086025530619#-0.142086025530619#-0.142086025530619#-0.14208	C09803#C16408#C17449#C17675#LMPK12050478#LMPK12120140#LMPK12120155#LMPK12120156#LMPK12120266#LMPK12120267#LMPK12130069#LMPK12130070#LMPK12140092#LMPK12140109#LMPK12140356#LMPK12140361#LMPK12140362#LMPK12140364#LMPK12140370#LMPK12140371#LMPK12140459#LMPK12140460#LMPK12140615#LMPK12140665#LMPK12140689	C21H22O11#C21H22O11#C21H22O11#C21H22O11#C21H22O11#C21H22O11#C21H22O11#C21H22O11#C21H22O11#C21H22O11#C21H22O11#C21H22O11#C21H22O11#C21H22O11#C21H22O11#C21H22O11#C21H22O11#C21H22O11#C21H22O11#C21H22O11#C21H22O11#C21H22O11#C21H22O11#C21H22O11#C21H22O11	0.00906376	2.52784	Neoastilbin;(2S,3S)-Taxifolin 3-rhamnoside ([M+Na]+)#2',3,4,4',6'-Peptahydroxychalcone 4'-O-glucoside;PHC 4'-O-glucoside ([M+Na]+)#Astilbin ([M+Na]+)#Neocarthamin ([M+Na]+)#Macrocarposide [Isoflavonoids [PK1205]] ([M+Na]+)#Stillopsin [Chalcones and dihydrochalcones [PK1212]] ([M+Na]+)#Okanin 3'-glucoside [Chalcones and dihydrochalcones [PK1212]] ([M+Na]+)#Marein [Chalcones and dihydrochalcones [P…
ESI -	441.253	406.284	441.253	1.54268	LMFA00000004	C23H38N2O4	0.00225955	-2.34519	N-linolenoyl-glutamine; N-(9Z,12Z,15Z-octadecatrienoyl)-glutamine [Other Fatty Acyls [FA00]] ([M+Cl35]-)
ESI +	126.103	125.096	126.102573833991#126.102573833991#126.102573833991	1.71420480860705#1.71420480860705#1.71420480860705	C05127#HMDB00898#HMDB01861	C6H11N3#C6H11N3#C6H11N3	0.00399042	2.32135	N-Methylhistamine;1-Methylhistamine;1-Methyl-4-(2-aminoethyl)imidazole;Ntau-Methylhistamine ([M+H]+)#1-Methylhistamine (see KEGG C05127); 2-(1-methylimidazol-4-yl)ethanamine [primary amine] ([M+H]+)#3-Methylhistamine; 2-(3-methylimidazol-4-yl)ethanamine [primary amine] ([M+H]+)
ESI +	238.141	215.152	238.141	-1.68698	HMDB13279	C11H21NO3	0.00839376	2.07738	N-Nonanoylglycine [carboxylic acid] ([M+Na]+)
ESI +	392.313	369.324	392.313514943431#392.313514943431#392.313514943431#392.313514943431	-0.981214753162791#-0.981214753162791#-0.981214753162791#-0.981214753162791	LMFA08020106#LMFA08020112#LMFA08020115#LMSP01080016	C22H43NO3#C22H43NO3#C22H43NO3#C22H43NO3	0.00725591	-1.16373	N-stearoyl GABA; N-octadecanoyl-gamma-aminobutyric acid [N-acyl amines [FA0802]] ([M+Na]+)#N-palmitoyl isoleucine; N-hexadecanoyl-isoleucine [N-acyl amines [FA0802]] ([M+Na]+)#N-palmitoyl leucine; N-hexadecanoyl-leucine [N-acyl amines [FA0802]] ([M+Na]+)#Aplidiasphingosine; 2S-amino-5,9,13,17-tetramethyl-8E,16-octadecadiene-1,3R,14-triol [Sphingoid base analogs [SP0108]] ([M+Na]+)
ESI +	446.144	445.136	446.143525845941#446.143525845941	0.390354181934556#0.390354181934556	C13825#LMFA07080001	C16H24N5O8P#C16H24N5O8P	0.00075055	2.60712	O-Hexanoyl-adnosine monophosphate ([M+H]+)#O-hexanoyl-adenosine monophosphate [Fatty acyl adenylates [FA0708]] ([M+H]+)
ESI +	319.26	296.271	319.260751094601#319.260751094601#319.260751094601#319.260751094601#319.260751094601#319.260751094601#319.260751094601#319.260751094601#319.260751094601#319.260751094601#319.260751094601#319.260751094601#319.260751094601#319.260751094601#319.260751094601#319.260751094601#319.260751094601#319.260751094601#319.260751094601#319.260751094601#319.260751094601#319.260751094601#319.260751094601#319.2607…	-1.22500206732123#-1.22500206732123#-1.22500206732123#-1.22500206732123#-1.22500206732123#-1.22500206732123#-1.22500206732123#-1.22500206732123#-1.22500206732123#-1.22500206732123#-1.22500206732123#-1.22500206732123#-1.22500206732123#-1.22500206732123#-1.	C03425#C13787#C13838#HMDB13622#LMFA01020001#LMFA01020138#LMFA01020139#LMFA01020263#LMFA01020340#LMFA01020386#LMFA01020387#LMFA01030083#LMFA01030361#LMFA01030362#LMFA01030363#LMFA01030364#LMFA01030857#LMFA01030885#LMFA01030886#LMFA01030887#LMFA01030908#LMFA01030912#LMFA01140001#LMFA01140009#LMFA01140019#LMFA05000428	C19H36O2#C19H36O2#C19H36O2#C19H36O2#C19H36O2#C19H36O2#C19H36O2#C19H36O2#C19H36O2#C19H36O2#C19H36O2#C19H36O2#C19H36O2#C19H36O2#C19H36O2#C19H36O2#C19H36O2#C19H36O2#C19H36O2#C19H36O2#C19H36O2#C19H36O2#C19H36O2#C19H36O2#C19H36O2#C19H36O2	6.83622e-05	1.71212	Oleic acid methyl ester;Methyl oleate ([M+Na]+)#17-Methyl-6Z-octadecenoic acid;17-Methyl-6Z-octadecenoate ([M+Na]+)#Lactobacillic acid;11R,12S-Methylene-octadecanoic acid ([M+Na]+)#Nonadeca-10(Z)-enoic acid (see KEGG C00174); (Z)-nonadec-10-enoic acid [carboxylic acid] ([M+Na]+)#17-methyl-6Z-octadecenoic acid [Branched fatty acids [FA0102]] ([M+Na]+)#4-heptyl-2-methyl-2-undecenoic acid [Branched …
ESI +	667.375	628.411	667.373564961841#667.373564961841#667.373564961841#667.373564961841#667.373564961841#667.373564961841	1.40106965281691#1.40106965281691#1.40106965281691#1.40106965281691#1.40106965281691#1.40106965281691	LMGP10010077#LMGP10010078#LMGP10010116#LMGP10010279#LMGP10010365#LMGP10010396	C34H61O8P#C34H61O8P#C34H61O8P#C34H61O8P#C34H61O8P#C34H61O8P	0.00295819	2.33721	PA(13:0/18:3(6Z,9Z,12Z)); 1-tridecanoyl-2-(6Z,9Z,12Z-octadecatrienoyl)-glycero-3-phosphate [Diacylglycerophosphates [GP1001]] ([M+K39]+)#PA(13:0/18:3(9Z,12Z,15Z)); 1-tridecanoyl-2-(9Z,12Z,15Z-octadecatrienoyl)-glycero-3-phosphate [Diacylglycerophosphates [GP1001]] ([M+K39]+)#PA(14:1(9Z)/17:2(9Z,12Z)); 1-(9Z-tetradecenoyl)-2-(9Z,12Z-heptadecadienoyl)-glycero-3-phosphate [Diacylglycerophosphates [G…
ESI +	681.483	658.494	681.482961943851#681.482961943851#681.482961943851#681.482961943851	0.0264953777337335#0.0264953777337335#0.0264953777337335#0.0264953777337335	LMGP10020081#LMGP10030035#LMGP10030059#LMGP10030089	C37H71O7P#C37H71O7P#C37H71O7P#C37H71O7P	0.00251345	2.35456	PA(O-16:0/18:2(9Z,12Z)); 1-hexadecyl-2-(9Z,12Z-octadecadienoyl)-glycero-3-phosphate [1-alkyl,2-acylglycerophosphates [GP1002]] ([M+Na]+)#PA(P-18:0/16:1(9Z)); 1-(1Z-octadecenyl)-2-(9Z-hexadecenoyl)-glycero-3-phosphate [1Z-alkenyl,2-acylglycerophosphates [GP1003]] ([M+Na]+)#PA(P-20:0/14:1(9Z)); 1-(1Z-eicosenyl)-2-(9Z-tetradecenoyl)-glycero-3-phosphate [1Z-alkenyl,2-acylglycerophosphates [GP1003]] (…
ESI +	737.547	698.584	737.545562200411#737.545562200411#737.545562200411#737.545562200411#737.545562200411#737.545562200411#737.547967902191#737.547967902191#737.547967902191#737.548085019351#737.548085019351#737.548085019351#737.548085019351#737.548085019351#737.548085019351#737.548085019351#737.548085019351#737.548085019351#737.548085019351#737.548085019351#737.548085019351#737.548085019351#737.548085019351#737.5480…	1.87486315058856#1.87486315058856#1.87486315058856#1.87486315058856#1.87486315058856#1.87486315058856#-1.38689773967592#-1.38689773967592#-1.38689773967592#-1.54569056067564#-1.54569056067564#-1.54569056067564#-1.54569056067564#-1.54569056067564#-1.54569056067564#-1.54569056067564#-1.54569056067564#-1.54569056067564#-1.54569056067564#-1.54569056067564#-1.54569056067564#-1.54569056067564#-1.545690…	LMGP10020017#LMGP10020036#LMGP10020054#LMGP10030025#LMGP10030047#LMGP10030068#LMGP10020065#LMGP10030055#LMGP10030079#HMDB07355#HMDB07380#HMDB07381#HMDB07408#HMDB07465#HMDB07494#HMDB07522#HMDB07551#HMDB07579#HMDB07607#HMDB07634#HMDB07635#HMDB07661#HMDB07662#HMDB07688#HMDB07716#HMDB07745#HMDB07831#LMGL02010238#LMGL02010244#LMGL02010245#LMGL02010248#LMGL02010249#LMGL02010254	C41H79O7P#C41H79O7P#C41H79O7P#C41H79O7P#C41H79O7P#C41H79O7P#C43H77O7P#C43H77O7P#C43H77O7P#C45H78O5#C45H78O5#C45H78O5#C45H78O5#C45H78O5#C45H78O5#C45H78O5#C45H78O5#C45H78O5#C45H78O5#C45H78O5#C45H78O5#C45H78O5#C45H78O5#C45H78O5#C45H78O5#C45H78O5#C45H78O5#C45H78O5#C45H78O5#C45H78O5#C45H78O5#C45H78O5#C45H78O5	0.00225602	2.40548	PA(O-16:0/22:2(13Z,16Z)); 1-hexadecyl-2-(13Z,16Z-docosadienoyl)-glycero-3-phosphate [1-alkyl,2-acylglycerophosphates [GP1002]] ([M+Na]+)#PA(O-18:0/20:2(11Z,14Z)); 1-octadecyl-2-(11Z,14Z-eicosadienoyl)-glycero-3-phosphate [1-alkyl,2-acylglycerophosphates [GP1002]] ([M+Na]+)#PA(O-20:0/18:2(9Z,12Z)); 1-eicosyl-2-(9Z,12Z-octadecadienoyl)-glycero-3-phosphate [1-alkyl,2-acylglycerophosphates [GP1002]] …
ESI +	737.548	698.585	737.547967902191#737.547967902191#737.547967902191#737.548085019351#737.548085019351#737.548085019351#737.548085019351#737.548085019351#737.548085019351#737.548085019351#737.548085019351#737.548085019351#737.548085019351#737.548085019351#737.548085019351#737.548085019351#737.548085019351#737.548085019351#737.548085019351#737.548085019351#737.548085019351#737.548085019351#737.548085019351#737.5480…	-0.15985700580179#-0.15985700580179#-0.15985700580179#-0.318649631956524#-0.318649631956524#-0.318649631956524#-0.318649631956524#-0.318649631956524#-0.318649631956524#-0.318649631956524#-0.318649631956524#-0.318649631956524#-0.318649631956524#-0.31864963	LMGP10020065#LMGP10030055#LMGP10030079#HMDB07355#HMDB07380#HMDB07381#HMDB07408#HMDB07465#HMDB07494#HMDB07522#HMDB07551#HMDB07579#HMDB07607#HMDB07634#HMDB07635#HMDB07661#HMDB07662#HMDB07688#HMDB07716#HMDB07745#HMDB07831#LMGL02010238#LMGL02010244#LMGL02010245#LMGL02010248#LMGL02010249#LMGL02010254	C43H77O7P#C43H77O7P#C43H77O7P#C45H78O5#C45H78O5#C45H78O5#C45H78O5#C45H78O5#C45H78O5#C45H78O5#C45H78O5#C45H78O5#C45H78O5#C45H78O5#C45H78O5#C45H78O5#C45H78O5#C45H78O5#C45H78O5#C45H78O5#C45H78O5#C45H78O5#C45H78O5#C45H78O5#C45H78O5#C45H78O5#C45H78O5	0.00850444	1.51197	PA(O-20:0/20:5(5Z,8Z,11Z,14Z,17Z)); 1-eicosyl-2-(5Z,8Z,11Z,14Z,17Z-eicosapentaenoyl)-glycero-3-phosphate [1-alkyl,2-acylglycerophosphates [GP1002]] ([M+H]+)#PA(P-18:0/22:4(7Z,10Z,13Z,16Z)); 1-(1Z-octadecenyl)-2-(7Z,10Z,13Z,16Z-docosatetraenoyl)-glycero-3-phosphate [1Z-alkenyl,2-acylglycerophosphates [GP1003]] ([M+H]+)#PA(P-20:0/20:4(5Z,8Z,11Z,14Z)); 1-(1Z-eicosenyl)-2-(5Z,8Z,11Z,14Z-eicosatetraen…
ESI +	704.156	681.167	704.155909911351#704.155909911351#704.155909911351#704.155909911351	-0.184492344855603#-0.184492344855603#-0.184492344855603#-0.184492344855603	LMPK12010034#LMPK12010038#LMPK12010039#LMPK12010084	C30H33O18#C30H33O18#C30H33O18#C30H33O18	0.00235369	2.35346	Palargonidin 3-(6''-malonylsophoroside) [Anthocyanidins [PK1201]] ([M+Na]+)#Pelargonidin 3-(6''-malonylglucoside)-5-glucoside [Anthocyanidins [PK1201]] ([M+Na]+)#Pelargonidin 3-glucoside-5-(6'''-malonylglucoside) [Anthocyanidins [PK1201]] ([M+Na]+)#Pelargonidin 3-(6-malonylglucoside)-7-glucoside [Anthocyanidins [PK1201]] ([M+Na]+)
ESI +	485.199	462.21	485.199332606501#485.199332606501	-0.974047014409082#-0.974047014409082	C11640#C17068	C21H34O11#C21H34O11	0.000786384	2.51069	Patrinoside ([M+Na]+)#Valerosidatum;Valerosidate ([M+Na]+)
ESI +	524.407	523.4	524.407451678081#524.407451678081#524.407451678081	-1.14734977434298#-1.14734977434298#-1.14734977434298	LMGP01040006#LMGP01040048#LMGP01060017	C27H58NO6P#C27H58NO6P#C27H58NO6P	0.000762953	2.39762	PC(O-1:0/O-18:0); 1-methyl-2-octadecyl-sn-glycero-3-phosphocholine [Dialkylglycerophosphocholines [GP0104]] ([M+H]+)#PC(O-18:0/O-1:0); 1-octadecyl-2-methyl-sn-glycero-3-phosphocholine [Dialkylglycerophosphocholines [GP0104]] ([M+H]+)#PC(O-19:0/0:0); 1-nonadecyl-sn-glycero-3-phosphocholine [Monoalkylglycerophosphocholines [GP0106]] ([M+H]+)
ESI +	648.495	647.488	648.496266682481#648.496266682481#648.496266682481#648.496266682481#648.496266682481	-1.29019024990588#-1.29019024990588#-1.29019024990588#-1.29019024990588#-1.29019024990588	HMDB08850#HMDB11335#LMGP02020024#LMGP02030009#LMGP02030034	C35H70NO7P#C35H70NO7P#C35H70NO7P#C35H70NO7P#C35H70NO7P	0.00211305	2.44547	PE(14:0/P-16:0) (see KEGG C00350); 1-tetradecanoyl-2-(1-enyl-hexadecenoyl)-sn-glycero-3-phosphoethanolamine [enol ether] ([M+H]+)#PE(P-16:0/14:0); 1-(1-enyl-hexadecenoyl)-2-tetradecanoyl-sn-glycero-3-phosphoethanolamine [enol ether] ([M+H]+)#PE(O-16:0/14:1(9Z)); 1-hexadecyl-2-(9Z-tetradecenoyl)-glycero-3-phosphoethanolamine [1-alkyl,2-acylglycerophosphoethanolamines [GP0202]] ([M+H]+)#PE(P-16:0/1…
ESI +	784.549	783.541	784.548696178161#784.548696178161	-0.211813743316513#-0.211813743316513	LMGP20020001#LMGP20020002	C43H78NO9P#C43H78NO9P	0.00251111	2.34061	PE(18:0/20:4(5Z,8Z,10E,14Z)(12OH[S])); 1-octadecanoyl-2-(12S-hydroxy-5Z,8Z,10E,14Z-eicosatetraenoyl)-sn-glycero-3-phosphoethanolamine [Oxidized glycerophosphoethanolamines [GP2002]] ([M+H]+)#PE(18:0/20:4(5Z,8Z,11Z,13E)(15OH[S])); 1-octadecanoyl-2-(15S-hydroxy-5Z,8Z,11Z,13E-eicosatetraenoyl)-sn-glycero-3-phosphoethanolamine [Oxidized glycerophosphoethanolamines [GP2002]] ([M+H]+)
ESI +	608.5	569.537	608.501	-1.89676	LMSP02020019	C35H71NO4	0.00956714	2.65452	Pecipamide; Cer(d:18:0/17:0(2-OH)) [N-acylsphinganines (dihydroceramides) [SP0202]] ([M+K39]+)
ESI +	227.058	188.095	227.058	0.5398	C10733	C11H12N2O	0.0078837	2.13962	Peganine;Vasicine ([M+K39]+)
ESI +	440.409	439.402	440.41	-0.921938	HMDB13297	C27H53NO3	0.00314775	1.70055	Pentacosanoylglycine [carboxylic acid] ([M+H]+)
ESI +	763.451	740.462	763.452055738391#763.452055738391#763.452055738391#763.452055738391#763.452055738391#763.452055738391	-1.37630101223402#-1.37630101223402#-1.37630101223402#-1.37630101223402#-1.37630101223402#-1.37630101223402	LMGP04010131#LMGP04010432#LMGP04010623#LMGP04010650#LMGP04010900#LMGP04010923	C40H69O10P#C40H69O10P#C40H69O10P#C40H69O10P#C40H69O10P#C40H69O10P	0.00242252	2.33792	PG(14:1(9Z)/20:4(5Z,8Z,11Z,14Z)); 1-(9Z-tetradecenoyl)-2-(5Z,8Z,11Z,14Z-eicosatetraenoyl)-glycero-3-phospho-(1'-sn-glycerol) [Diacylglycerophosphoglycerols [GP0401]] ([M+Na]+)#PG(18:4(6Z,9Z,12Z,15Z)/16:1(9Z)); 1-(6Z,9Z,12Z,15Z-octadecatetraenoyl)-2-(9Z-hexadecenoyl)-glycero-3-phospho-(1'-sn-glycerol) [Diacylglycerophosphoglycerols [GP0401]] ([M+Na]+)#PG(20:4(5Z,8Z,11Z,14Z)/14:1(9Z)); 1-(5Z,8Z,11Z…
ESI +	398.267	397.26	398.266601100821#398.266601100821	0.687727742949241#0.687727742949241	HMDB12280#LMSP01050003	C18H40NO6P#C18H40NO6P	0.0018423	2.40796	Phytosphingosine-1-P [secondary alcohol] ([M+H]+)#Phytosphingosine 1-phosphate; (2S,3S,4R)-2-amino-3,4-dihydroxyoctadecyl dihydrogen phosphate [Sphingoid base 1-phosphates [SP0105]] ([M+H]+)
ESI +	317.172	294.183	317.172330013021#317.172330013021#317.172330013021#317.172330013021	-0.630613481124306#-0.630613481124306#-0.630613481124306#-0.630613481124306	C09709#C10342#C10462#HMDB05783	C17H26O4#C17H26O4#C17H26O4#C17H26O4	0.0097772	2.58653	Phytuberin ([M+Na]+)#Embelin ([M+Na]+)#[6]-Gingerol;(S)-(+)-[6]Gingerol;6-Gingerol ([M+Na]+)#Gingerol (see KEGG C10462); 5-hydroxy-1-(4-hydroxy-3-methoxy-cyclohexyl)decan-3-one [ketone] ([M+Na]+)
ESI +	437.217	436.21	437.217	-0.193153	C09532	C23H32O8	0.000757762	2.60905	Polhovolide ([M+H]+)
ESI +	235.085	196.121	235.084183714921#235.084183714921	1.6857127718781#1.6857127718781	C01748#C06538	C13H12N2O#C13H12N2O	0.00530481	3.17274	Pyocyanine;Reduced pyocyanine ([M+Na]+)#Harmine ([M+Na]+)
ESI +	207.053	168.09	207.053037053611#207.053037053611#207.053037053611#207.053037053611	1.37861293677284#1.37861293677284#1.37861293677284#1.37861293677284	C00534#C11846#C13710#HMDB01431	C8H12N2O2#C8H12N2O2#C8H12N2O2#C8H12N2O2	0.00921744	3.18121	Pyridoxamine;PM ([M+K39]+)#Cyclo(deltaAla-L-Val) ([M+K39]+)#4-PIOL;5-(4-Piperidyl)isoxazol-3-ol ([M+K39]+)#Pyridoxamine (see KEGG C00534); 4-(aminomethyl)-5-(hydroxymethyl)-2-methyl-pyridin-3-ol [primary alcohol] ([M+K39]+)
ESI +	278.969	255.98	278.97	-1.96619	C12491	C10H6Cl2N2O2	0.000880779	3.7207	Pyrrolnitrin ([M+Na]+)
ESI +	545.2	522.21	545.199	0.669284	C08777	C26H34O11	5.91719e-06	1.74731	Quassimarin ([M+Na]+)
ESI +	465.104	464.096	465.102752543001#465.102752543001#465.102752543001#465.102752543001#465.102752543001#465.102752543001#465.102752543001#465.102752543001#465.102752543001#465.102752543001#465.102752543001#465.102752543001#465.102752543001#465.102752543001#465.102752543001#465.102752543001#465.102752543001#465.102752543001#465.102752543001#465.102752543001#465.102752543001#465.102752543001#465.102752543001#465.1027…	1.68232864333649#1.68232864333649#1.68232864333649#1.68232864333649#1.68232864333649#1.68232864333649#1.68232864333649#1.68232864333649#1.68232864333649#1.68232864333649#1.68232864333649#1.68232864333649#1.68232864333649#1.68232864333649#1.68232864333649#1.68232864333649#1.68232864333649#1.68232864333649#1.68232864333649#1.68232864333649#1.68232864333649#1.68232864333649#1.68232864333649#1.682328…	C05623#C10050#C10073#C10108#C12639#C16410#LMPK12110832#LMPK12110833#LMPK12110839#LMPK12110841#LMPK12110881#LMPK12110882#LMPK12110884#LMPK12111175#LMPK12111178#LMPK12111184#LMPK12111185#LMPK12111260#LMPK12111371#LMPK12111372#LMPK12111456#LMPK12111573#LMPK12111621#LMPK12112040#LMPK12112041#LMPK12112086#LMPK12112170#LMPK12112176#LMPK12112178#LMPK12112179#LMPK12112183#LMPK12112184#LMPK12112436#LMPK12…	C21H20O12#C21H20O12#C21H20O12#C21H20O12#C21H20O12#C21H20O12#C21H20O12#C21H20O12#C21H20O12#C21H20O12#C21H20O12#C21H20O12#C21H20O12#C21H20O12#C21H20O12#C21H20O12#C21H20O12#C21H20O12#C21H20O12#C21H20O12#C21H20O12#C21H20O12#C21H20O12#C21H20O12#C21H20O12#C21H20O12#C21H20O12#C21H20O12#C21H20O12#C21H20O12#C21H20O12#C21H20O12#C21H20O12#C21H20O12#C21H20O12#C21H20O12#C21H20O12#C21H20O12#C21H20O12#C21H20O12…	0.00949338	2.63871	Quercetin 3-O-glucoside;Isoquercitrin;2-(3,4-Dihidroxyphenyl)-3-(beta-D-glucofuranosyloxy)-5,7-dihydroxy-4H-1-benzopyran-4-one;Isotrifoliin ([M+H]+)#Gossypetin 8-rhamnoside ([M+H]+)#Hyperin;Quercetin 3-galactoside ([M+H]+)#Myricitrin;Myricetin 3-O-rhamnoside ([M+H]+)#Quercetin 7-O-beta-D-glucoside;Quercimeritrin ([M+H]+)#Bracteatin 6-O-glucoside ([M+H]+)#Isoaffinetin [Flavones and Flavonols [PK12…
ESI -	505.099	506.106	505.098764292939#505.098764292939#505.098764292939#505.098764292939#505.098764292939#505.098764292939#505.098764292939#505.098764292939#505.098764292939#505.098764292939#505.098764292939#505.098764292939#505.098764292939	0.694333152788236#0.694333152788236#0.694333152788236#0.694333152788236#0.694333152788236#0.694333152788236#0.694333152788236#0.694333152788236#0.694333152788236#0.694333152788236#0.694333152788236#0.694333152788236#0.694333152788236	LMPK12110566#LMPK12110864#LMPK12110877#LMPK12111212#LMPK12111296#LMPK12112066#LMPK12112067#LMPK12112138#LMPK12112175#LMPK12112224#LMPK12112258#LMPK12112444#LMPK12112463	C23H22O13#C23H22O13#C23H22O13#C23H22O13#C23H22O13#C23H22O13#C23H22O13#C23H22O13#C23H22O13#C23H22O13#C23H22O13#C23H22O13#C23H22O13	7.92139e-05	-2.09345	Quercetin 7-(6''-acetylglucoside) [Flavones and Flavonols [PK1211]] ([M-H]-)#Tricin 7-glucuronide [Flavones and Flavonols [PK1211]] ([M-H]-)#Tricetin 3',4'-dimethyl ether 7-glucuronide [Flavones and Flavonols [PK1211]] ([M-H]-)#6-Methoxyluteolin 7-glucuronide methyl ester [Flavones and Flavonols [PK1211]] ([M-H]-)#5,2',6'-Trihydroxy-7,8-dimethoxyflavone 2'-glucuronide [Flavones and Flavonols [PK1…
ESI +	449.107	448.1	449.107837923441#449.107837923441#449.107837923441#449.107837923441#449.107837923441#449.107837923441#449.107837923441#449.107837923441#449.107837923441#449.107837923441#449.107837923441#449.107837923441#449.107837923441#449.107837923441#449.107837923441#449.107837923441#449.107837923441#449.107837923441#449.107837923441#449.107837923441#449.107837923441#449.107837923441#449.107837923441#449.1078…	-1.91028747984177#-1.91028747984177#-1.91028747984177#-1.91028747984177#-1.91028747984177#-1.91028747984177#-1.91028747984177#-1.91028747984177#-1.91028747984177#-1.91028747984177#-1.91028747984177#-1.91028747984177#-1.91028747984177#-1.91028747984177#-1.	C01750#C01821#C03951#C08598#C10042#C10114#C12249#C12626#C16409#C17056#LMPK12050230#LMPK12050231#LMPK12050235#LMPK12100033#LMPK12110050#LMPK12110122#LMPK12110469#LMPK12110470#LMPK12110473#LMPK12110509#LMPK12110596#LMPK12110597#LMPK12110598#LMPK12110637#LMPK12110642#LMPK12110643#LMPK12110649#LMPK12110652#LMPK12111107#LMPK12111109#LMPK12111177#LMPK12111182#LMPK12111215#LMPK12111337#LMPK12111349#LMPK…	C21H20O11#C21H20O11#C21H20O11#C21H20O11#C21H20O11#C21H20O11#C21H20O11#C21H20O11#C21H20O11#C21H20O11#C21H20O11#C21H20O11#C21H20O11#C21H20O11#C21H20O11#C21H20O11#C21H20O11#C21H20O11#C21H20O11#C21H20O11#C21H20O11#C21H20O11#C21H20O11#C21H20O11#C21H20O11#C21H20O11#C21H20O11#C21H20O11#C21H20O11#C21H20O11#C21H20O11#C21H20O11#C21H20O11#C21H20O11#C21H20O11#C21H20O11#C21H20O11#C21H20O11#C21H20O11#C21H20O11…	0.00770561	3.05072	Quercitrin;Quercetin 3-L-rhamnoside;Quercetin 3-O-alpha-L-rhamnopyranoside ([M+H]+)#Isoorientin ([M+H]+)#Luteolin 7-O-beta-D-glucoside;Luteolin 7-O-glucoside;7-O-beta-D-Glucosyl-5,7,3',4'-tetrahydroxyflavone ([M+H]+)#Carthamone ([M+H]+)#Fisetin 8-C-glucoside ([M+H]+)#Orientin;Luteolin 8-C-glucoside ([M+H]+)#Astragalin;Kaempferol 3-O-glucoside;Kaempferol 3-O-beta-D-glucoside ([M+H]+)#Kaempferol 3-…
ESI -	447.094	448.101	447.093284989679#447.093284989679#447.093284989679#447.093284989679#447.093284989679#447.093284989679#447.093284989679#447.093284989679#447.093284989679#447.093284989679#447.093284989679#447.093284989679#447.093284989679#447.093284989679#447.093284989679#447.093284989679#447.093284989679#447.093284989679#447.093284989679#447.093284989679#447.093284989679#447.093284989679#447.093284989679#447.0932…	1.81172225279341#1.81172225279341#1.81172225279341#1.81172225279341#1.81172225279341#1.81172225279341#1.81172225279341#1.81172225279341#1.81172225279341#1.81172225279341#1.81172225279341#1.81172225279341#1.81172225279341#1.81172225279341#1.81172225279341#1.81172225279341#1.81172225279341#1.81172225279341#1.81172225279341#1.81172225279341#1.81172225279341#1.81172225279341#1.81172225279341#1.811722…	C01750#C01821#C03951#C08598#C10042#C10114#C12249#C12626#C16409#C17056#LMPK12050230#LMPK12050231#LMPK12050235#LMPK12100033#LMPK12110050#LMPK12110122#LMPK12110469#LMPK12110470#LMPK12110473#LMPK12110509#LMPK12110596#LMPK12110597#LMPK12110598#LMPK12110637#LMPK12110642#LMPK12110643#LMPK12110649#LMPK12110652#LMPK12111107#LMPK12111109#LMPK12111177#LMPK12111182#LMPK12111215#LMPK12111337#LMPK12111349#LMPK…	C21H20O11#C21H20O11#C21H20O11#C21H20O11#C21H20O11#C21H20O11#C21H20O11#C21H20O11#C21H20O11#C21H20O11#C21H20O11#C21H20O11#C21H20O11#C21H20O11#C21H20O11#C21H20O11#C21H20O11#C21H20O11#C21H20O11#C21H20O11#C21H20O11#C21H20O11#C21H20O11#C21H20O11#C21H20O11#C21H20O11#C21H20O11#C21H20O11#C21H20O11#C21H20O11#C21H20O11#C21H20O11#C21H20O11#C21H20O11#C21H20O11#C21H20O11#C21H20O11#C21H20O11#C21H20O11#C21H20O11…	0.00192246	-4.41328	Quercitrin;Quercetin 3-L-rhamnoside;Quercetin 3-O-alpha-L-rhamnopyranoside ([M-H]-)#Isoorientin ([M-H]-)#Luteolin 7-O-beta-D-glucoside;Luteolin 7-O-glucoside;7-O-beta-D-Glucosyl-5,7,3',4'-tetrahydroxyflavone ([M-H]-)#Carthamone ([M-H]-)#Fisetin 8-C-glucoside ([M-H]-)#Orientin;Luteolin 8-C-glucoside ([M-H]-)#Astragalin;Kaempferol 3-O-glucoside;Kaempferol 3-O-beta-D-glucoside ([M-H]-)#Kaempferol 3-…
ESI +	347.173	324.184	347.172998719321#347.172998719321#347.172998719321#347.172998719321	1.17025288555013#1.17025288555013#1.17025288555013#1.17025288555013	C06526#C06527#C09021#C12259	C20H24N2O2#C20H24N2O2#C20H24N2O2#C20H24N2O2	0.00969996	2.65596	Quinine ([M+Na]+)#Quinidine ([M+Na]+)#Affinine ([M+Na]+)#(+)-Sceletium A4 ([M+Na]+)
ESI +	311.181	272.218	311.181	0.848173	C05764	C16H31OSR	0.00267603	2.31945	R replaced by H in Hexadecanoyl-[acp];Hexadecanoyl-[acyl-carrier protein] ([M+K39]+)
ESI +	237.109	236.102	237.108981735401#237.108981735401	1.09976564496582#1.09976564496582	C01242#HMDB06239	C9H19N2OS2R#C9H20N2OS2	0.00015209	2.38664	R replaced by H in S-Aminomethyldihydrolipoylprotein;[Protein]-S8-aminomethyldihydrolipoyllysine;H-Protein-S-aminomethyldihydrolipoyllysine ([M+H]+)#S-aminomethyldihydrolipoamide; 8-(aminomethylsulfanyl)-6-sulfanyloctanamide [hemithioaminal] ([M+H]+)
ESI +	527.159	504.17	527.158255640161#527.158255640161#527.158255640161#527.158255640161#527.158255640161#527.158255640161#527.158255640161#527.158255640161#527.158255640161#527.158255640161#527.158255640161#527.158255640161#527.158255640161#527.158255640161#527.158255640161#527.158255640161#527.158255640161#527.158255640161#527.158255640161#527.158255640161#527.158255640161	1.57326291555989#1.57326291555989#1.57326291555989#1.57326291555989#1.57326291555989#1.57326291555989#1.57326291555989#1.57326291555989#1.57326291555989#1.57326291555989#1.57326291555989#1.57326291555989#1.57326291555989#1.57326291555989#1.57326291555989#1.57326291555989#1.57326291555989#1.57326291555989#1.57326291555989#1.57326291555989#1.57326291555989	C00492#C00713#C00883#C01835#C02160#C03367#C03661#C03848#C04775#C05404#C06219#C08239#C08243#C08251#HMDB01262#HMDB03213#HMDB03539#HMDB06599#HMDB06857#HMDB11729#HMDB11730	C18H32O16#C18H32O16#C18H32O16#C18H32O16#C18H32O16#C18H32O16#C18H32O16#C18H32O16#C18H31O16R#C18H32O16#C18H32O16#C18H32O16#C18H32O16#C18H32O16#C18H32O16#C18H32O16#C18H32O16#C18H32O16#C18H32O16#C18H32O16#C18H32O16	0.00235369	2.31544	Raffinose;Melitose;Melitriose;Gossypose;6G-alpha-D-galactosylsucrose ([M+Na]+)#Panose ([M+Na]+)#Galactomannan;Galactomannoglycan ([M+Na]+)#Maltotriose;Amylotriose ([M+Na]+)#Isomaltotriose ([M+Na]+)#6-alpha-Maltosylglucose ([M+Na]+)#1F-beta-D-Fructosylsucrose;beta-D-Fructofuranosyl-(2->1)-beta-D-fructofuranosylalpha-D-glucopyranoside ([M+Na]+)#6F-alpha-D-Galactosylsucrose;Planteose ([M+Na]+)#R rep…
ESI +	389.216	388.209	389.216994449601#389.216994449601#389.216994449601#389.216994449601#389.216994449601	-1.43737404353149#-1.43737404353149#-1.43737404353149#-1.43737404353149#-1.43737404353149	C17452#LMFA01040051#LMFA01040052#LMFA01040057#LMFA01040058	C19H32O8#C19H32O8#C19H32O8#C19H32O8#C19H32O8	0.00224492	2.36367	Rehmaionoside C ([M+H]+)#methyl 9-hydroperoxy-10,12,13,15-bisepidioxy-16E-octadecenoate [Hydroperoxy fatty acids [FA0104]] ([M+H]+)#methyl 10,12,13,15-bisepidioxy-16-hydroperoxy-8E-octadecenoate [Hydroperoxy fatty acids [FA0104]] ([M+H]+)#methyl 10,12,13,16-bisepidioxy-9-hydroperoxy-14-octadecenoate [Hydroperoxy fatty acids [FA0104]] ([M+H]+)#methyl 9,12,13,15-bisepidioxy-16-hydroperoxy-10-octade…
ESI +	394.119	355.155	394.118394044061#394.118394044061	0.31958898806298#0.31958898806298	C01137#HMDB00988	C14H23N6O3S#C14H23N6O3S	0.000859352	2.37671	S-Adenosylmethioninamine;(5-Deoxy-5-adenosyl)(3-aminopropyl)methylsulfonium;(5-Deoxy-5-adenosyl)(3-aminopropyl)methylsulfonium cation;S-Adenosyl-(5')-3-methylthiopropylamine ([M+K39]+)#S-Adenosylmethioninamine (see KEGG C01137); 3-aminopropyl-[[5-(6-aminopurin-9-yl)-3,4-dihydroxy-oxolan-2-yl]methyl]-methyl-sulfonium [cation] ([M+K39]+)
ESI -	299.114	300.121	299.113626511439#299.113937241429	1.03134132155307#-0.00749356261691692	C06046#C04598	C14H20O7#C10H22NO7PR	0.00270923	-3.27481	Salidroside;p-Hydroxyphenethyl alcohol 1-O-beta-D-glucoside;Tyrosol glucoside ([M-H]-)#R replaced by H in 2-Acetyl-1-alkyl-sn-glycero-3-phosphocholine ([M-H]-)
ESI -	347.172	348.179	347.171	1.80347	C17638	C16H28O8	2.35499e-05	-2.32505	Schizonepetoside E ([M-H]-)
ESI +	302.305	301.298	302.305355961511#302.305355961511#302.305355961511#302.305355961511#302.305355961511	-0.945936867671166#-0.945936867671166#-0.945936867671166#-0.945936867671166#-0.945936867671166	C00836#HMDB00269#LMSP01020001#LMSP01080055#LMSP01080058	C18H39NO2#C18H39NO2#C18H39NO2#C18H39NO2#C18H39NO2	0.00272968	2.32942	Sphinganine;Dihydrosphingosine;2-Amino-1,3-dihydroxyoctadecane ([M+H]+)#Sphinganine (see KEGG C00836); (2S,3R)-2-amino-1,3-Octadecanediol [primary alcohol] ([M+H]+)#Sphinganine (see KEGG C00836); Sphinganine [Sphinganines [SP0102]] ([M+H]+)#Safingol ( L-threo-sphinganine); 2S-aminooctadecane-1,3R-diol [Sphingoid base analogs [SP0108]] ([M+H]+)#Enigmol; 2S-aminooctadecane-3S,5S-diol [Sphingoid bas…
ESI +	300.289	299.282	300.289705897371#300.289705897371#300.289705897371#300.289705897371#300.289705897371#300.289705897371#300.289705897371#300.289705897371#300.289705897371#300.289705897371#300.289705897371#300.289705897371#300.289705897371	-1.59312198774047#-1.59312198774047#-1.59312198774047#-1.59312198774047#-1.59312198774047#-1.59312198774047#-1.59312198774047#-1.59312198774047#-1.59312198774047#-1.59312198774047#-1.59312198774047#-1.59312198774047#-1.59312198774047	C00319#C02934#C16512#HMDB00252#HMDB01480#HMDB02100#LMFA01100008#LMFA01100009#LMFA08040013#LMSP01010001#LMSP01020002#LMSP01080004#LMSP01080008	C18H37NO2#C18H37NO2#C18H37NO2#C18H37NO2#C18H37NO2#C18H37NO2#C18H37NO2#C18H37NO2#C18H37NO2#C18H37NO2#C18H37NO2#C18H37NO2#C18H37NO2	0.00725591	1.37845	Sphingosine;Sphingenine;Sphingoid;Sphing-4-enine ([M+H]+)#3-Dehydrosphinganine;3-Dehydro-D-sphinganine ([M+H]+)#Palmitoylethanolamide;Palmidrol ([M+H]+)#Sphingosine (see KEGG C00319); (2S,3R,4E)-2-amino-4-Octadecene-1,3-diol [primary alcohol] ([M+H]+)#3-Dehydrosphinganine (see KEGG C02934); 2-amino-1-hydroxy-octadecan-3-one [ketone] ([M+H]+)#Palmitoylethanolamide; N-(2-hydroxyethyl)hexadecanamide…
ESI +	488.334	465.345	488.334955040821#488.334955040821	-1.46424469637471#-1.46424469637471	C03640#HMDB06482	C23H50N2O5P#C23H50N2O5P	0.00253215	2.36823	Sphingosyl-phosphocholine ([M+Na]+)#LysoSM(d18:1) (see KEGG C03640); 2-[[(E,2S,3R)-2-amino-3-hydroxyoctadec-4-enoxy]-hydroxyphosphoryl]oxyethyl-trimethylazanium [cation] ([M+Na]+)
ESI +	469.33	446.341	469.328830654421#469.328830654421#469.328830654421#469.328830654421#469.328830654421#469.328830654421#469.328830654421#469.328830654421#469.328830654421#469.328830654421#469.328830654421#469.328830654421#469.328830654421#469.328830654421#469.328830654421#469.328830654421#469.328830654421#469.328830654421#469.328830654421#469.328830654421#469.328830654421#469.328830654421#469.328830654421#469.3288…	1.91623398543389#1.91623398543389#1.91623398543389#1.91623398543389#1.91623398543389#1.91623398543389#1.91623398543389#1.91623398543389#1.91623398543389#1.91623398543389#1.91623398543389#1.91623398543389#1.91623398543389#1.91623398543389#1.91623398543389#1.91623398543389#1.91623398543389#1.91623398543389#1.91623398543389#1.91623398543389#1.91623398543389#1.91623398543389#1.91623398543389#1.916233…	C14158#C14505#C14578#C15792#LMST01030131#LMST01031075#LMST01031076#LMST01031077#LMST01031097#LMST01031099#LMST01080063#LMST03020326#LMST03020375#LMST03020376#LMST03020377#LMST03020378#LMST03020379#LMST03020380#LMST03020381#LMST03020382#LMST03020383#LMST03020384#LMST03020385#LMST03020387#LMST03020389#LMST03020586#LMST03020603#LMST03060004	C28H46O4#C28H46O4#C28H46O4#C28H46O4#C28H46O4#C28H46O4#C28H46O4#C28H46O4#C28H46O4#C28H46O4#C28H46O4#C28H46O4#C28H46O4#C28H46O4#C28H46O4#C28H46O4#C28H46O4#C28H46O4#C28H46O4#C28H46O4#C28H46O4#C28H46O4#C28H46O4#C28H46O4#C28H46O4#C28H46O4#C28H46O4#C28H46O4	0.00194925	2.72482	Stylisterol B ([M+Na]+)#Di-n-decyl phthalate;Didecyl phthalate;Didecyl 1,2-Benzenedicarboxylate ([M+Na]+)#Diisodecyl phthalate ([M+Na]+)#3-Dehydroteasterone ([M+Na]+)#3-Dehydroteasterone; 3,6-dioxo-campestan-22R,23R-diol [Ergosterols and C24-methyl derivatives [ST0103]] ([M+Na]+)#(20S,24S)-Thornasterol B; 3beta,6alpha,20S-trihydroxy-5alpha-campest-9(11)-en-23-one [Ergosterols and C24-methyl deriv…
ESI +	119.034	118.026	119.033885137541#119.033885137541#119.033885137541#119.033885137541#119.033885137541#119.033885137541#119.033885137541#119.033885137541#119.033885137541#119.033885137541	-0.967267868620697#-0.967267868620697#-0.967267868620697#-0.967267868620697#-0.967267868620697#-0.967267868620697#-0.967267868620697#-0.967267868620697#-0.967267868620697#-0.967267868620697	C00042#C02170#C06388#C10900#HMDB00202#HMDB00254#HMDB00349#HMDB00940#LMFA01170043#LMFA01170118	C4H6O4#C4H6O4#C4H5O4R#C4H6O4#C4H6O4#C4H6O4#C4H6O4#C4H6O4#C4H6O4#C4H6O4	0.00452327	2.29303	Succinate;Succinic acid;Butanedionic acid;Ethylenesuccinic acid ([M+H]+)#Methylmalonate;Methylmalonic acid ([M+H]+)#R replaced by H in 2-Aryl-2-methylmalonate ([M+H]+)#Methyl oxalate ([M+H]+)#Methylmalonic acid (see KEGG C02170); 2-methylpropanedioic acid [carboxylic acid] ([M+H]+)#Succinic acid (see KEGG C00042); Butanedioic acid [carboxylic acid] ([M+H]+)#Erythrono-1,4-lactone; (3R,4R)-3,4-dihy…
ESI +	365.105	342.116	365.105432221661#365.105432221661#365.105432221661#365.105432221661#365.105432221661#365.105432221661#365.105432221661#365.105432221661#365.105432221661#365.105432221661#365.105432221661#365.105432221661#365.105432221661#365.105432221661#365.105432221661#365.105432221661#365.105432221661#365.105432221661#365.105432221661#365.105432221661#365.105432221661#365.105432221661#365.105432221661#365.1054…	0.0486937103861546#0.0486937103861546#0.0486937103861546#0.0486937103861546#0.0486937103861546#0.0486937103861546#0.0486937103861546#0.0486937103861546#0.0486937103861546#0.0486937103861546#0.0486937103861546#0.0486937103861546#0.0486937103861546#0.0486937103861546#0.0486937103861546#0.0486937103861546#0.0486937103861546#0.0486937103861546#0.0486937103861546#0.0486937103861546#0.0486937103861546#…	C00089#C00185#C00208#C00243#C00252#C00897#C01083#C01235#C01518#C01711#C01725#C01728#C01742#C01970#C01971#C02048#C02964#C03857#C04147#C04219#C04247#C04614#C05400#C05402#C06373#C06421#C06422#C07064#C08240#C08250#C15543#C15548#HMDB00048#HMDB00055#HMDB00163#HMDB00186#HMDB00258#HMDB00740#HMDB00975#HMDB02923#HMDB05826#HMDB06603#HMDB06792#HMDB11740#HMDB11742	C12H22O11#C12H22O11#C12H22O11#C12H22O11#C12H22O11#C12H22O11#C12H22O11#C12H22O11#C12H22O11#C12H22O11#C12H22O11#C12H22O11#C12H22O11#C12H22O11#C12H22O11#C12H22O11#C12H22O11#C12H22O11#C12H22O11#C12H22O11#C12H21O11R#C12H21O11R#C12H22O11#C12H22O11#C12H22O11#C12H22O11#C12H22O11#C12H22O11#C12H22O11#C12H22O11#C12H21O11R#C12H22O11#C12H22O11#C12H22O11#C12H22O11#C12H22O11#C12H22O11#C12H22O11#C12H22O11#C12H22…	0.000576223	3.31626	Sucrose;Cane sugar;Saccharose;1-alpha-D-Glucopyranosyl-2-beta-D-fructofuranoside ([M+Na]+)#Cellobiose;1-beta-D-Glucopyranosyl-4-D-glucopyranose ([M+Na]+)#Maltose;Malt sugar;alpha-D-Glucopyranosyl-(1->4)-D-glucopyranose ([M+Na]+)#Lactose;1-beta-D-Galactopyranosyl-4-alpha-D-glucopyranose;Milk sugar;alpha-Lactose;Anhydrous lactose ([M+Na]+)#Isomaltose;Brachiose ([M+Na]+)#alpha-Maltose;alpha-Malt sug…
ESI -	341.109	342.117	341.108935053819#341.108935053819#341.108935053819#341.108935053819#341.108935053819#341.108935053819#341.108935053819#341.108935053819#341.108935053819#341.108935053819#341.108935053819#341.108935053819#341.108935053819#341.108935053819#341.108935053819#341.108935053819#341.108935053819#341.108935053819#341.108935053819#341.108935053819#341.108935053819#341.108935053819#341.108935053819#341.1089…	1.09919656256711#1.09919656256711#1.09919656256711#1.09919656256711#1.09919656256711#1.09919656256711#1.09919656256711#1.09919656256711#1.09919656256711#1.09919656256711#1.09919656256711#1.09919656256711#1.09919656256711#1.09919656256711#1.09919656256711#1.09919656256711#1.09919656256711#1.09919656256711#1.09919656256711#1.09919656256711#1.09919656256711#1.09919656256711#1.09919656256711#1.099196…	C00089#C00185#C00208#C00243#C00252#C00897#C01083#C01235#C01518#C01711#C01725#C01728#C01742#C01970#C01971#C02048#C02964#C03857#C04147#C04219#C04247#C04614#C05400#C05402#C06373#C06421#C06422#C07064#C08240#C08250#C15543#C15548#HMDB00048#HMDB00055#HMDB00163#HMDB00186#HMDB00258#HMDB00740#HMDB00975#HMDB02923#HMDB05826#HMDB06603#HMDB06792#HMDB11740#HMDB11742	C12H22O11#C12H22O11#C12H22O11#C12H22O11#C12H22O11#C12H22O11#C12H22O11#C12H22O11#C12H22O11#C12H22O11#C12H22O11#C12H22O11#C12H22O11#C12H22O11#C12H22O11#C12H22O11#C12H22O11#C12H22O11#C12H22O11#C12H22O11#C12H21O11R#C12H21O11R#C12H22O11#C12H22O11#C12H22O11#C12H22O11#C12H22O11#C12H22O11#C12H22O11#C12H22O11#C12H21O11R#C12H22O11#C12H22O11#C12H22O11#C12H22O11#C12H22O11#C12H22O11#C12H22O11#C12H22O11#C12H22…	0.00502338	-4.80101	Sucrose;Cane sugar;Saccharose;1-alpha-D-Glucopyranosyl-2-beta-D-fructofuranoside ([M-H]-)#Cellobiose;1-beta-D-Glucopyranosyl-4-D-glucopyranose ([M-H]-)#Maltose;Malt sugar;alpha-D-Glucopyranosyl-(1->4)-D-glucopyranose ([M-H]-)#Lactose;1-beta-D-Galactopyranosyl-4-alpha-D-glucopyranose;Milk sugar;alpha-Lactose;Anhydrous lactose ([M-H]-)#Isomaltose;Brachiose ([M-H]-)#alpha-Maltose;alpha-Malt sugar ([…
ESI +	208.978	170.015	208.978	1.15868	C05571	C6H6N2O2S	0.00393211	1.54729	Thiourocanic acid ([M+K39]+)
ESI -	353.342	354.35	353.342504247459#353.342504247459#353.342504247459#353.342504247459	-0.0544725295779539#-0.0544725295779539#-0.0544725295779539#-0.0544725295779539	HMDB01160#LMFA01010023#LMFA01020020#LMFA01020230	C23H46O2#C23H46O2#C23H46O2#C23H46O2	0.00171638	-2.07818	Tricosanoic acid; tricosanoic acid [carboxylic acid] ([M-H]-)#tricosanoic acid [Straight chain fatty acids [FA0101]] ([M-H]-)#(+)-20-methyl-docosanoic acid [Branched fatty acids [FA0102]] ([M-H]-)#21-methyl-docosanoic acid [Branched fatty acids [FA0102]] ([M-H]-)
ESI +	411.162	388.173	411.163	-1.8683	LMFA13010032	C18H28O9	5.47227e-09	3.08503	Tuberonic acid glucoside (see KEGG C08558); (1R,2S)-3-oxo-2-(5'-O-beta-D-glucopyranosyloxy-2'Z-pentenyl)-cyclopentaneacetic acid [Fatty acyl glycosides of mono- and disaccharides [FA1301]] ([M+Na]+)
ESI +	564.062	563.055	564.063	-1.32324	C16154	C15H23N3O16P2	0.00235369	2.40826	UDP-L-Ara4FN;Uridine 5'-diphospho-beta-(4-deoxy-4-formamido-L-arabinose) ([M+H]+)
ESI +	283.033	244.07	283.032695531851#283.032695531851#283.032695531851#283.032695531851#283.032695531851	0.448598674467762#0.448598674467762#0.448598674467762#0.448598674467762#0.448598674467762	C00299#C02067#C16745#HMDB00296#HMDB00767	C9H12N2O6#C9H12N2O6#C9H12N2O6#C9H12N2O6#C9H12N2O6	0.00838441	3.3996	Uridine ([M+K39]+)#Pseudouridine ([M+K39]+)#Spongouridine ([M+K39]+)#Uridine (see KEGG C00299); 1-b-D-ribofuranosyl-uracil [primary alcohol] ([M+K39]+)#Pseudouridine (see KEGG C02067); 5-b-D-ribofuranosyl-2,4(1H,3H)-Pyrimidinedione [primary alcohol] ([M+K39]+)
ESI +	471.194	432.231	471.195	-1.54679	C09249	C29H28N4	0.00907098	3.34463	Usambarensine ([M+K39]+)
ESI -	613.133	578.164	613.132957215849#613.132957215849#613.132957215849#613.132957215849#613.132957215849#613.132957215849#613.132957215849#613.132957215849#613.132957215849#613.132957215849#613.132957215849#613.132957215849#613.132957215849#613.132957215849#613.132957215849#613.132957215849#613.132957215849#613.132957215849#613.132957215849#613.132957215849#613.132957215849#613.132957215849#613.132957215849#613.1329…	0.151327923000141#0.151327923000141#0.151327923000141#0.151327923000141#0.151327923000141#0.151327923000141#0.151327923000141#0.151327923000141#0.151327923000141#0.151327923000141#0.151327923000141#0.151327923000141#0.151327923000141#0.151327923000141#0.151327923000141#0.151327923000141#0.151327923000141#0.151327923000141#0.151327923000141#0.151327923000141#0.151327923000141#0.151327923000141#0.1…	C10196#C12627#C12628#C16802#C16981#HMDB05799#LMPK12050011#LMPK12050017#LMPK12050170#LMPK12050171#LMPK12050222#LMPK12050223#LMPK12110039#LMPK12110063#LMPK12110151#LMPK12110213#LMPK12110214#LMPK12110216#LMPK12110219#LMPK12110224#LMPK12110250#LMPK12110261#LMPK12110263#LMPK12110291#LMPK12110293#LMPK12110322#LMPK12110355#LMPK12110356#LMPK12110440#LMPK12110441#LMPK12110461#LMPK12110462#LMPK12110507#LMP…	C27H30O14#C27H30O14#C27H30O14#C27H30O14#C27H30O14#C27H30O14#C27H30O14#C27H30O14#C27H30O14#C27H30O14#C27H30O14#C27H30O14#C27H30O14#C27H30O14#C27H30O14#C27H30O14#C27H30O14#C27H30O14#C27H30O14#C27H30O14#C27H30O14#C27H30O14#C27H30O14#C27H30O14#C27H30O14#C27H30O14#C27H30O14#C27H30O14#C27H30O14#C27H30O14#C27H30O14#C27H30O14#C27H30O14#C27H30O14#C27H30O14#C27H30O14#C27H30O14#C27H30O14#C27H30O14#C27H30O14…	0.0018438	-2.11391	Violanthin ([M+Cl35]-)#Apigenin 7-O-neohesperidoside;Rhoifolin;Rhoifoloside ([M+Cl35]-)#Vitexin 2''-O-beta-L-rhamnoside;2''-O-Rhamnosylvitexin;Vitexin 2''-rhamnoside ([M+Cl35]-)#Glucofrangulin A ([M+Cl35]-)#Kaempferitrin;Kaempferol-dirhamnoside;Lespenefril ([M+Cl35]-)#Scolymoside (see KEGG C12630); 7-[(2S,3R,4S,5S,6R)-4,5-dihydroxy-6-(hydroxymethyl)-3-[(2S,3R,4R,5R,6S)-3,4,5-trihydroxy-6-methyl-o…

## Sheet: Compound classification
KEGG or LipidMaps ID	Names	Ontology	Category	Main class	Subclass
C14079	(-)-Catechin	Phytochemical compounds	Flavonoids	Flavonoids	Flavan 3-ols
C09727	(-)-Epicatechin	Phytochemical compounds	Flavonoids	Flavonoids	Flavan 3-ols
C12136	(-)-Epigallocatechin	Phytochemical compounds	Flavonoids	Flavonoids	Flavan 3-ols
C16231	(-)-Maackiain-3-O-glucosyl-6''-O-malonate	Phytochemical compounds	Flavonoids	Isoflavonoids	Pterocarpans
LMFA01020020	(+)-20-methyl-docosanoic acid	Lipids	Fatty Acyls [FA]	Fatty Acids and Conjugates [FA01]	Branched fatty acids [FA0102]
LMFA01050078	(+)-3-hydroxy behenic	Lipids	Fatty Acyls [FA]	Fatty Acids and Conjugates [FA01]	Hydroxy fatty acids [FA0105]
LMPR0103620003	(+)-Blennin D	Lipids	Prenol Lipids [PR]	Isoprenoids [PR01]	C15 isoprenoids (sesquiterpenes) [PR0103]
C06562	(+)-Catechin	Lipids	Polyketides [PK]	Flavonoids [PK12]	Flavans, Flavanols and Leucoanthocyanidins [PK1202]
C06562	(+)-Catechin	Phytochemical compounds	Flavonoids	Flavonoids	Flavan 3-ols
C09728	(+)-Epicatechin	Lipids	PK Polyketides	PK12 Flavonoids	PK1202 Flavans, Flavanols and Leucoanthocyanidins
C09728	(+)-Epicatechin	Phytochemical compounds	Flavonoids	Flavonoids	Flavan 3-ols
C12127	(+)-Gallocatechin	Lipids	Polyketides [PK]	Flavonoids [PK12]	Flavans, Flavanols and Leucoanthocyanidins [PK1202]
C12127	(+)-Gallocatechin	Phytochemical compounds	Flavonoids	Flavonoids	Flavan 3-ols
C10167	(+)-Prosopinine	Phytochemical compounds	Alkaloids	Alkaloids derived from lysine	Piperidine alkaloids
LMPR0105060001	(+)-Scalarin	Lipids	Prenol Lipids [PR]	Isoprenoids [PR01]	C25 isoprenoids (sesterterpenes) [PR0105]
LMFA08020030	(+/-)N-(1-methyl-2-hydroxy-2-phenyl-ethyl) arachidonyl amine	Lipids	Fatty Acyls [FA]	Fatty amides [FA08]	N-acyl amines [FA0802]
C13816	(10Z,15Z)-(9R,13R)-12-Oxophyto-10,15-dienoic acid	Lipids	FA Fatty acyls	FA02 Octadecanoids	FA0201 12-oxophytodienoic acid metabolites
C16325	(11Z,15Z)-10-Oxo-11,15-phytodienoic acid	Lipids	FA Fatty acyls	FA02 Octadecanoids	FA0200 Other Octadecanoids
LMST03020391	(17Z)-1alpha,25-dihydroxy-26,27-dimethyl-17,20,22,22,23,23-hexadehydrovitamin D3 / (17Z)-1alpha,25-dihydroxy-26,27-dimethyl-17,20,22,22,23,23-hexadehydrocholecalciferol	Lipids	Sterol Lipids [ST]	Secosteroids [ST03]	Vitamin D3 and derivatives [ST0302]
LMFA02010012	(1R,2R)-3-oxo-2-pentyl-cyclopentaneoctanoic acid	Lipids	Fatty Acyls [FA]	Octadecanoids [FA02]	12-oxophytodienoic acid metabolites [FA0201]
LMFA02010013	(1S,2S)-3-oxo-2-pentyl-cyclopentaneoctanoic acid	Lipids	Fatty Acyls [FA]	Octadecanoids [FA02]	12-oxophytodienoic acid metabolites [FA0201]
LMST03020387	(20S)-1alpha,20,25-trihydroxy-24a-homovitamin D3 / (20S)-1alpha,20,25-trihydroxy-24a-homocholecalciferol	Lipids	Sterol Lipids [ST]	Secosteroids [ST03]	Vitamin D3 and derivatives [ST0302]
LMST03020380	(20S)-1alpha,25-dihydroxy-20-methoxyvitamin D3 / (20S)-1alpha,25-dihydroxy-20-methoxycholecalciferol	Lipids	Sterol Lipids [ST]	Secosteroids [ST03]	Vitamin D3 and derivatives [ST0302]
LMST01031075	(20S,24S)-Thornasterol B	Lipids	Sterol Lipids [ST]	Sterols [ST01]	Ergosterols and C24-methyl derivatives [ST0103]
LMST03020389	(23R)-1alpha,23,25-trihydroxy-23-methylvitamin D3 / (23R)-1alpha,23,25-trihydroxy-23-methylcholecalciferol	Lipids	Sterol Lipids [ST]	Secosteroids [ST03]	Vitamin D3 and derivatives [ST0302]
LMST03020375	(24R)-1alpha,24-dihydroxy-26,27-dimethyl-22-oxavitamin D3 / (24R)-1alpha,24-dihydroxy-26,27-dimethyl-22-oxacholecalciferol	Lipids	Sterol Lipids [ST]	Secosteroids [ST03]	Vitamin D3 and derivatives [ST0302]
LMST03020376	(24S)-1alpha,24-dihydroxy-26,27-dimethyl-22-oxavitamin D3 / (24S)-1alpha,24-dihydroxy-26,27-dimethyl-22-oxacholecalciferol	Lipids	Sterol Lipids [ST]	Secosteroids [ST03]	Vitamin D3 and derivatives [ST0302]
LMPK12140370	(2R)-5,7,3',4'-Tetrahydroxyflavanone 6-C-glucoside	Lipids	Polyketides [PK]	Flavonoids [PK12]	Flavanones [PK1214]
LMPK12020024	(2R,3R)-3,5,7,3',5'-Pentahydroxyflavan	Lipids	Polyketides [PK]	Flavonoids [PK12]	Flavans, Flavanols and Leucoanthocyanidins [PK1202]
LMPK12020022	(2R-cis)-2-(2,5-Dihydroxyphenyl)-3,4-dihydro-2H-1-benzopyran-3,5,7-triol	Lipids	Polyketides [PK]	Flavonoids [PK12]	Flavans, Flavanols and Leucoanthocyanidins [PK1202]
LMPK12140607	(2S)-5,6,7-Trihydroxyflavanone 7-glucoside	Lipids	Polyketides [PK]	Flavonoids [PK12]	Flavanones [PK1214]
LMPK12140371	(2S)-5,7,3',4'-Tetrahydroxyflavanone 6-C-glucoside	Lipids	Polyketides [PK]	Flavonoids [PK12]	Flavanones [PK1214]
LMPK12140372	(2S)-5,7,3',4'-Tetrahydroxyflavanone 7-glucuronide	Lipids	Polyketides [PK]	Flavonoids [PK12]	Flavanones [PK1214]
C04655	(2S,3S)-2-hydroxytridecane-1,2,3-tricarboxylic acid	Lipids	Fatty Acyls [FA]	Fatty Acids and Conjugates [FA01]	Dicarboxylic acids [FA0117]
LMST03020135	(5Z)-4,4-difluorovitamin D3 / (5Z)-4,4-difluorocholecalciferol	Lipids	Sterol Lipids [ST]	Secosteroids [ST03]	Vitamin D3 and derivatives [ST0302]
C02533	(6S)-dehydrovomifoliol	Lipids	Prenol Lipids [PR]	Isoprenoids [PR01]	C15 isoprenoids (sesquiterpenes) [PR0103]
LMSP01080008	(8Z,d18:1) sphingosine	Lipids	Sphingolipids [SP]	Sphingoid bases [SP01]	Sphingoid base analogs [SP0108]
LMFA02010006	(9R,13R)-10,11-dihydro-12-oxo-15-phytoenoic acid	Lipids	Fatty Acyls [FA]	Octadecanoids [FA02]	12-oxophytodienoic acid metabolites [FA0201]
LMFA02010002	(9R,13R)-10-oxo-11-phytoenoic acid	Lipids	Fatty Acyls [FA]	Octadecanoids [FA02]	12-oxophytodienoic acid metabolites [FA0201]
LMFA02010004	(9R,13R)-15,16-dihydro-12-oxo-10-phytoenoic acid	Lipids	Fatty Acyls [FA]	Octadecanoids [FA02]	12-oxophytodienoic acid metabolites [FA0201]
C16324	(9S)-(10E,12Z,15Z)-9,10-Epoxyoctadecatri-10,12,15-enoic acid	Lipids	FA Fatty acyls	FA02 Octadecanoids	FA0200 Other Octadecanoids
C04780	(9S,13S)-10,11-dihydro-12-oxo-15-phytoenoic acid	Lipids	Fatty Acyls [FA]	Octadecanoids [FA02]	12-oxophytodienoic acid metabolites [FA0201]
LMFA02010003	(9S,13S)-10-oxo-11-phytoenoic acid	Lipids	Fatty Acyls [FA]	Octadecanoids [FA02]	12-oxophytodienoic acid metabolites [FA0201]
LMFA02010005	(9S,13S)-15,16-dihydro-12-oxo-10-phytoenoic acid	Lipids	Fatty Acyls [FA]	Octadecanoids [FA02]	12-oxophytodienoic acid metabolites [FA0201]
C16346	(9Z,12Z,15Z)-17-Hydroxyoctadecatri-9,12,15-enoic acid	Lipids	FA Fatty acyls	FA02 Octadecanoids	FA0200 Other Octadecanoids
C10462	[6]-Gingerol	Phytochemical compounds	Shikimate / acetate-malonate pathway derived compounds	Others	Zingiber derived compounds
LMPK12050317	1'',2''-Dihydro-2'-hydroxycycloosajin	Lipids	Polyketides [PK]	Flavonoids [PK12]	Isoflavonoids [PK1205]
LMPK12050257	1'',2''-Dihydro-O-methylcyclopomiferin	Lipids	Polyketides [PK]	Flavonoids [PK12]	Isoflavonoids [PK1205]
LMFA01030361	10E-nonadecenoic acid	Lipids	Fatty Acyls [FA]	Fatty Acids and Conjugates [FA01]	Unsaturated fatty acids [FA0103]
LMFA01030260	10-hexadecenoic acid	Lipids	Fatty Acyls [FA]	Fatty Acids and Conjugates [FA01]	Unsaturated fatty acids [FA0103]
LMFA01170058	10-hydroxy-hexadecan-1,16-dioic acid	Lipids	Fatty Acyls [FA]	Fatty Acids and Conjugates [FA01]	Dicarboxylic acids [FA0117]
LMFA02000055	10-keto-12Z-octadecenoic acid	Lipids	Fatty Acyls [FA]	Octadecanoids [FA02]	Other Octadecanoids [FA0200]
LMFA01020263	10-methylene-octadecanoic acid	Lipids	Fatty Acyls [FA]	Fatty Acids and Conjugates [FA01]	Branched fatty acids [FA0102]
LMFA01020193	10-methyl-hexadecanoic acid	Lipids	Fatty Acyls [FA]	Fatty Acids and Conjugates [FA01]	Branched fatty acids [FA0102]
LMFA01030362	10Z-nonadecenoic acid	Lipids	Fatty Acyls [FA]	Fatty Acids and Conjugates [FA01]	Unsaturated fatty acids [FA0103]
LMFA06000233	11E,14E-Octadecadienal	Lipids	Fatty Acyls [FA]	Fatty aldehydes [FA06]
LMFA01080007	11-methoxy-12,13-epoxy-9-octadecenoic acid	Lipids	Fatty Acyls [FA]	Fatty Acids and Conjugates [FA01]	Methoxy fatty acids [FA0108]
LMFA01020194	11-methyl-hexadecanoic acid	Lipids	Fatty Acyls [FA]	Fatty Acids and Conjugates [FA01]	Branched fatty acids [FA0102]
LMFA06000239	11Z,13Z-Octadecadienal	Lipids	Fatty Acyls [FA]	Fatty aldehydes [FA06]
C14826	12(13)-EpOME	Lipids	Fatty Acyls [FA]	Octadecanoids [FA02]	Other Octadecanoids [FA0200]
C04672	12,13S-EOT	Lipids	Fatty Acyls [FA]	Octadecanoids [FA02]	Other Octadecanoids [FA0200]
C04594	12,13S-EpODE	Lipids	Fatty Acyls [FA]	Octadecanoids [FA02]	Other Octadecanoids [FA0200]
LMPK12060051	12a-Hydroxymunduserone	Lipids	Polyketides [PK]	Flavonoids [PK12]	Rotenoid flavonoids [PK1206]
LMFA01100008	12-amino-octadecanoic acid	Lipids	Fatty Acyls [FA]	Fatty Acids and Conjugates [FA01]	Amino fatty acids [FA0110]
LMFA01020195	12-methyl-hexadecanoic acid	Lipids	Fatty Acyls [FA]	Fatty Acids and Conjugates [FA01]	Branched fatty acids [FA0102]
C01226	12-oxo-PDA	Lipids	Fatty Acyls [FA]	Octadecanoids [FA02]	12-oxophytodienoic acid metabolites [FA0201]
C08368	12S,13R-EpOME	Lipids	Fatty Acyls [FA]	Octadecanoids [FA02]	Other Octadecanoids [FA0200]
LMFA01140009	13-Cyclohexyltridecanoic acid	Lipids	Fatty Acyls [FA]	Fatty Acids and Conjugates [FA01]	Carbocyclic fatty acids [FA0114]
LMFA01030263	13-hexadecenoic acid	Lipids	Fatty Acyls [FA]	Fatty Acids and Conjugates [FA01]	Unsaturated fatty acids [FA0103]
LMFA02000029	13-HOTE	Lipids	Fatty Acyls [FA]	Octadecanoids [FA02]	Other Octadecanoids [FA0200]
C03049	13-hydroxy-docosanoic acid	Lipids	Fatty Acyls [FA]	Fatty Acids and Conjugates [FA01]	Hydroxy fatty acids [FA0105]
LMFA02000028	13-keto-9Z,11E,15Z-octadecatrienoic acid	Lipids	Fatty Acyls [FA]	Octadecanoids [FA02]	Other Octadecanoids [FA0200]
LMFA01020196	13-methyl-hexadecanoic acid	Lipids	Fatty Acyls [FA]	Fatty Acids and Conjugates [FA01]	Branched fatty acids [FA0102]
C14765	13-Oxo-ODE	Lipids	Fatty Acyls [FA]	Octadecanoids [FA02]	Other Octadecanoids [FA0200]
C14762	13R-HODE	Lipids	Fatty Acyls [FA]	Octadecanoids [FA02]	Other Octadecanoids [FA0200]
C16316	13S-HOTrE	Lipids	Fatty Acyls [FA]	Octadecanoids [FA02]	Other Octadecanoids [FA0200]
LMFA06000240	13Z,15Z-Octadecadienal	Lipids	Fatty Acyls [FA]	Fatty aldehydes [FA06]
LMFA01030264	13Z-hexadecenoic acid	Lipids	Fatty Acyls [FA]	Fatty Acids and Conjugates [FA01]	Unsaturated fatty acids [FA0103]
LMPR0103010014	14:0(5Me[R],9Me[R],13Me)	Lipids	Prenol Lipids [PR]	Isoprenoids [PR01]	C15 isoprenoids (sesquiterpenes) [PR0103]
LMFA01020140	14-methyl-4-pentadecenoic acid	Lipids	Fatty Acyls [FA]	Fatty Acids and Conjugates [FA01]	Branched fatty acids [FA0102]
LMFA01030893	15:1(4)(13Me)	Lipids	Fatty Acyls [FA]	Fatty Acids and Conjugates [FA01]	Unsaturated fatty acids [FA0103]
LMFA01030894	16:1(4)	Lipids	Fatty Acyls [FA]	Fatty Acids and Conjugates [FA01]	Unsaturated fatty acids [FA0103]
LMFA01030854	16:1(5Z)	Lipids	Fatty Acyls [FA]	Fatty Acids and Conjugates [FA01]	Unsaturated fatty acids [FA0103]
LMFA01030163	16:4(4Z,7Z,10Z,13Z)	Lipids	Fatty Acyls [FA]	Fatty Acids and Conjugates [FA01]	Unsaturated fatty acids [FA0103]
LMFA01030166	16:4(6,9,12,15)	Lipids	Fatty Acyls [FA]	Fatty Acids and Conjugates [FA01]	Unsaturated fatty acids [FA0103]
LMFA01030870	16:4(6Z,9Z,12Z,15Z)	Lipids	Fatty Acyls [FA]	Fatty Acids and Conjugates [FA01]	Unsaturated fatty acids [FA0103]
C13787	17-methyl-6Z-octadecenoic acid	Lipids	Fatty Acyls [FA]	Fatty Acids and Conjugates [FA01]	Branched fatty acids [FA0102]
LMFA01020386	18:1(12E)(11Me)	Lipids	Fatty Acyls [FA]	Fatty Acids and Conjugates [FA01]	Branched fatty acids [FA0102]
LMFA01020340	18:1(13Z)(17Me)	Lipids	Fatty Acyls [FA]	Fatty Acids and Conjugates [FA01]	Branched fatty acids [FA0102]
LMFA01020387	18:1(7Z)(17Me)	Lipids	Fatty Acyls [FA]	Fatty Acids and Conjugates [FA01]	Branched fatty acids [FA0102]
LMFA01030887	19:1(11Z)	Lipids	Fatty Acyls [FA]	Fatty Acids and Conjugates [FA01]	Unsaturated fatty acids [FA0103]
LMFA01030857	19:1(12Z)	Lipids	Fatty Acyls [FA]	Fatty Acids and Conjugates [FA01]	Unsaturated fatty acids [FA0103]
LMFA01030908	19:1(13Z)	Lipids	Fatty Acyls [FA]	Fatty Acids and Conjugates [FA01]	Unsaturated fatty acids [FA0103]
LMFA01030912	19:1(16Z)	Lipids	Fatty Acyls [FA]	Fatty Acids and Conjugates [FA01]	Unsaturated fatty acids [FA0103]
LMFA01030885	19:1(6Z)	Lipids	Fatty Acyls [FA]	Fatty Acids and Conjugates [FA01]	Unsaturated fatty acids [FA0103]
LMFA01030886	19:1(9Z)	Lipids	Fatty Acyls [FA]	Fatty Acids and Conjugates [FA01]	Unsaturated fatty acids [FA0103]
LMST03020667	1alpha,25-Difluorovitamin D3	Lipids	Sterol Lipids [ST]	Secosteroids [ST03]	Vitamin D3 and derivatives [ST0302]
LMST03020136	1alpha,25-difluorovitamin D3 / 1alpha,25-difluorocholecalciferol	Lipids	Sterol Lipids [ST]	Secosteroids [ST03]	Vitamin D3 and derivatives [ST0302]
LMST03020378	1alpha,25-dihydroxy-11alpha-(hydroxymethyl)vitamin D3 / 1alpha,25-dihydroxy-11alpha-(hydroxymethyl)cholecalciferol	Lipids	Sterol Lipids [ST]	Secosteroids [ST03]	Vitamin D3 and derivatives [ST0302]
LMST03020377	1alpha,25-dihydroxy-11alpha-methoxyvitamin D3 / 1alpha,25-dihydroxy-11alpha-methoxycholecalciferol	Lipids	Sterol Lipids [ST]	Secosteroids [ST03]	Vitamin D3 and derivatives [ST0302]
LMST03020379	1alpha,25-dihydroxy-11beta-methoxyvitamin D3 / 1alpha,25-dihydroxy-11beta-methoxycholecalciferol	Lipids	Sterol Lipids [ST]	Secosteroids [ST03]	Vitamin D3 and derivatives [ST0302]
LMST03020382	1alpha,25-dihydroxy-24a,24b-dihomo-22-oxa-20-epivitamin D3 / 1alpha,25-dihydroxy-24a,24b-dihomo-22-oxa-20-epicholecalciferol	Lipids	Sterol Lipids [ST]	Secosteroids [ST03]	Vitamin D3 and derivatives [ST0302]
LMST03020381	1alpha,25-dihydroxy-24a,24b-dihomo-22-oxavitamin D3 / 1alpha,25-dihydroxy-24a,24b-dihomo-22-oxacholecalciferol	Lipids	Sterol Lipids [ST]	Secosteroids [ST03]	Vitamin D3 and derivatives [ST0302]
LMST03020385	1alpha,25-dihydroxy-24a,24b-dihomo-23-oxa-20-epivitamin D3 / 1alpha,25-dihydroxy-24a,24b-dihomo-23-oxa-20-epicholecalciferol	Lipids	Sterol Lipids [ST]	Secosteroids [ST03]	Vitamin D3 and derivatives [ST0302]
LMST03020384	1alpha,25-dihydroxy-24a,24b-dihomo-23-oxavitamin D3 / 1alpha,25-dihydroxy-24a,24b-dihomo-23-oxacholecalciferol	Lipids	Sterol Lipids [ST]	Secosteroids [ST03]	Vitamin D3 and derivatives [ST0302]
LMST03020392	1alpha,25-dihydroxy-26,27-dimethyl-20,21,22,22,23,23-hexadehydrovitamin D3 / 1alpha,25-dihydroxy-26,27-dimethyl-20,21,22,22,23,23-hexadehydrocholecalciferol	Lipids	Sterol Lipids [ST]	Secosteroids [ST03]	Vitamin D3 and derivatives [ST0302]
LMST03020326	1alpha,25-dihydroxy-26,27-dimethyl-20,21-didehydro-23-oxavitamin D3 / 1alpha,25-dihydroxy-26,27-dimethyl-20,21-didehydro-23-oxacholecalciferol	Lipids	Sterol Lipids [ST]	Secosteroids [ST03]	Vitamin D3 and derivatives [ST0302]
LMST03020383	1alpha,25-dihydroxy-26,27-dimethyl-22-oxavitamin D3 / 1alpha,25-dihydroxy-26,27-dimethyl-22-oxacholecalciferol	Lipids	Sterol Lipids [ST]	Secosteroids [ST03]	Vitamin D3 and derivatives [ST0302]
LMST03020586	1alpha-hydroxy-18-(4-hydroxy-4-methylpentyloxy)-23,24,25,26,27-pentanorvitamin D3 / 1alpha-hydroxy-18-(4-hydroxy-4-methylpentyloxy)-23,24,25,26,27-pentanorcholecalciferol	Lipids	Sterol Lipids [ST]	Secosteroids [ST03]	Vitamin D3 and derivatives [ST0302]
LMST03020073	1alpha-hydroxy-24-(dimethoxyphosphoryl)-25,26,27-trinorvitamin D3 / 1alpha-hydroxy-24-(dimethoxyphosphoryl)-25,26,27-trinorcholecalciferol	Lipids	Sterol Lipids [ST]	Secosteroids [ST03]	Vitamin D3 and derivatives [ST0302]
LMST03020025	1alpha-hydroxy-26,27-dinorvitamin D3 25-carboxylic acid / 1alpha-hydroxy-26,27-dinorcholecalciferol 25-carboxylic acid	Lipids	Sterol Lipids [ST]	Secosteroids [ST03]	Vitamin D3 and derivatives [ST0302]
C13854	1-dodecanoyl-sn-glycerol	Lipids	Glycerolipids [GL]	Monoradylglycerols [GL01]	Monoacylglycerols [GL0101]
C01175	1-O-Sinapoyl-beta-D-glucose	Phytochemical compounds	Phenylpropanoids	Monolignols	Sinapate derivatives
LMPK12111418	2-(2,4-dimethoxyphenyl)-5-hydroxy-7,8-dimethoxyflavone	Lipids	Polyketides [PK]	Flavonoids [PK12]	Flavones and Flavonols [PK1211]
LMPK12112726	2-(3,4-Dihydroxyphenyl)-5-hydroxy-3,7-dimethoxy-6,8-dimethyl-4H-1-benzopyran-4-one	Lipids	Polyketides [PK]	Flavonoids [PK12]	Flavones and Flavonols [PK1211]
LMFA01050082	2,15-dihydroxy-pentadecylic acid	Lipids	Fatty Acyls [FA]	Fatty Acids and Conjugates [FA01]	Hydroxy fatty acids [FA0105]
LMPK12120287	2,3,4,2',4',6'-Hexamethoxychalcone	Lipids	Polyketides [PK]	Flavonoids [PK12]	Chalcones and dihydrochalcones [PK1212]
C16408	2',3,4,4',6'-Peptahydroxychalcone 4'-O-glucoside	Glycosides	O-glycosides	Chalcone glycosides
C16408	2',3,4,4',6'-Peptahydroxychalcone 4'-O-glucoside	Phytochemical compounds	Flavonoids	Flavonoids	Chalcones
C16407	2',4,4',6'-Tetrahydroxychalcone 4'-O-glucoside	Glycosides	O-glycosides	Chalcone glycosides
C16407	2',4,4',6'-Tetrahydroxychalcone 4'-O-glucoside	Phytochemical compounds	Flavonoids	Flavonoids	Chalcones
LMPK12120184	2',4',4-Trihydroxy-3',3-methoxychalcone	Lipids	Polyketides [PK]	Flavonoids [PK12]	Chalcones and dihydrochalcones [PK1212]
LMPK12120368	2',4',6',beta-Tetrahydroxychalcone 2'-glucoside	Lipids	Polyketides [PK]	Flavonoids [PK12]	Chalcones and dihydrochalcones [PK1212]
LMPK12120369	2',4',6',beta-Tetrahydroxychalcone 4'-glucoside	Lipids	Polyketides [PK]	Flavonoids [PK12]	Chalcones and dihydrochalcones [PK1212]
LMPK12120540	2',4'-Dihydroxy-6'-methoxy-3,4-methylenedioxydihydrochalcone	Lipids	Polyketides [PK]	Flavonoids [PK12]	Chalcones and dihydrochalcones [PK1212]
LMFA01020133	2,4-dimethyl-2E-tetradecenoic acid	Lipids	Fatty Acyls [FA]	Fatty Acids and Conjugates [FA01]	Branched fatty acids [FA0102]
LMPK12140689	2,5,7,4'-Tetrahydroxyflavanone 7-glucoside	Lipids	Polyketides [PK]	Flavonoids [PK12]	Flavanones [PK1214]
LMFA01020139	2,5-dimethyl-2-heptadecenoic acid	Lipids	Fatty Acyls [FA]	Fatty Acids and Conjugates [FA01]	Branched fatty acids [FA0102]
LMFA01020040	2,6-dimethyl-pentadecanoic acid	Lipids	Fatty Acyls [FA]	Fatty Acids and Conjugates [FA01]	Branched fatty acids [FA0102]
LMPK12070066	2,8-Dihydroxy-3,9-dimethoxypterocarpan	Lipids	Polyketides [PK]	Flavonoids [PK12]	Pterocarpans [PK1207]
LMST01031077	22R,23S-epoxy-5alpha-campest-9(11)-en-3beta,6alpha,20S-triol	Lipids	Sterol Lipids [ST]	Sterols [ST01]	Ergosterols and C24-methyl derivatives [ST0103]
LMFA01020351	25:0(18Me)	Lipids	Fatty Acyls [FA]	Fatty Acids and Conjugates [FA01]	Branched fatty acids [FA0102]
LMFA01020343	25:0(23Me)	Lipids	Fatty Acyls [FA]	Fatty Acids and Conjugates [FA01]	Branched fatty acids [FA0102]
LMFA01020352	26:0(18Me)	Lipids	Fatty Acyls [FA]	Fatty Acids and Conjugates [FA01]	Branched fatty acids [FA0102]
LMFA01020353	26:0(18Me,24Me)	Lipids	Fatty Acyls [FA]	Fatty Acids and Conjugates [FA01]	Branched fatty acids [FA0102]
C04598	2-Acetyl-1-alkyl-sn-glycero-3-phosphocholine	Lipids	GP Glycerophospholipids	GP01 Glycerophosphocholines	GP0102 1-alkyl,2-acylglycerophosphocholines
LMSP01080031	2-amino-14,16-dimethyloctadecan-3-ol	Lipids	Sphingolipids [SP]	Sphingoid bases [SP01]	Sphingoid base analogs [SP0108]
LMFA01100009	2-amino-octadecanoic acid	Lipids	Fatty Acyls [FA]	Fatty Acids and Conjugates [FA01]	Amino fatty acids [FA0110]
LMST03020603	2beta-methoxy-1alpha,25-dihydroxyvitamin D3	Lipids	Sterol Lipids [ST]	Secosteroids [ST03]	Vitamin D3 and derivatives [ST0302]
LMFA06000234	2E,13Z-Octadecadienal	Lipids	Fatty Acyls [FA]	Fatty aldehydes [FA06]
LMFA01030277	2E,6Z,8Z,12E-hexadecatetraenoic acid	Lipids	Fatty Acyls [FA]	Fatty Acids and Conjugates [FA01]	Unsaturated fatty acids [FA0103]
LMFA01030278	2E,6Z,8Z,12Z-hexadecatetraenoic acid	Lipids	Fatty Acyls [FA]	Fatty Acids and Conjugates [FA01]	Unsaturated fatty acids [FA0103]
LMFA01020141	2-hexyl-2-decenoic acid	Lipids	Fatty Acyls [FA]	Fatty Acids and Conjugates [FA01]	Branched fatty acids [FA0102]
LMFA01050077	2-hydroxy behenic	Lipids	Fatty Acyls [FA]	Fatty Acids and Conjugates [FA01]	Hydroxy fatty acids [FA0105]
LMFA01050164	2-hydroxy-10-undecenoic acid	Lipids	Fatty Acyls [FA]	Fatty Acids and Conjugates [FA01]	Hydroxy fatty acids [FA0105]
LMPK12050065	2'-Hydroxydaidzein 7,4'-di-O-glucoside	Lipids	Polyketides [PK]	Flavonoids [PK12]	Isoflavonoids [PK1205]
LMPK12050293	2'-Methoxylupalbigenin	Lipids	Polyketides [PK]	Flavonoids [PK12]	Isoflavonoids [PK1205]
LMFA01020092	2-methyl-hexadecanoic acid	Lipids	Fatty Acyls [FA]	Fatty Acids and Conjugates [FA01]	Branched fatty acids [FA0102]
LMFA01170015	2-methyl-tridecanedioic acid	Lipids	Fatty Acyls [FA]	Fatty Acids and Conjugates [FA01]	Dicarboxylic acids [FA0117]
LMFA01020053	2-methyl-undecanoic acid	Lipids	Fatty Acyls [FA]	Fatty Acids and Conjugates [FA01]	Branched fatty acids [FA0102]
LMFA01030083	2-nonadecenoic acid	Lipids	Fatty Acyls [FA]	Fatty Acids and Conjugates [FA01]	Unsaturated fatty acids [FA0103]
LMPK12110520	2''-O-alpha-L-Rhamnosyl-6-C-fucosyl-luteolin	Lipids	Polyketides [PK]	Flavonoids [PK12]	Flavones and Flavonols [PK1211]
LMPK12110521	2''-O-alpha-L-Rhamnosyl-6-C-quinovopyranosyl-luteolin	Lipids	Polyketides [PK]	Flavonoids [PK12]	Flavones and Flavonols [PK1211]
LMPK12110258	2''-O-beta-L-galactopyranosylvitexin	Lipids	Polyketides [PK]	Flavonoids [PK12]	Flavones and Flavonols [PK1211]
LMPK12050497	2'-O-Methylcajanone	Lipids	Polyketides [PK]	Flavonoids [PK12]	Isoflavonoids [PK1205]
LMFA01060087	2-oxo-undecanoic acid	Lipids	Fatty Acyls [FA]	Fatty Acids and Conjugates [FA01]	Oxo fatty acids [FA0106]
C16342	2R-HOTrE	Lipids	Fatty Acyls [FA]	Octadecanoids [FA02]	Other Octadecanoids [FA0200]
LMFA01050328	2R-hydroxy-10-undecenoic acid	Lipids	Fatty Acyls [FA]	Fatty Acids and Conjugates [FA01]	Hydroxy fatty acids [FA0105]
LMFA02000057	2R-hydroxy-linoleic acid	Lipids	Fatty Acyls [FA]	Octadecanoids [FA02]	Other Octadecanoids [FA0200]
LMFA01050329	2S-hydroxy-10-undecenoic acid	Lipids	Fatty Acyls [FA]	Fatty Acids and Conjugates [FA01]	Hydroxy fatty acids [FA0105]
LMFA01030279	2Z,6Z,8Z,12E-hexadecatetraenoic acid	Lipids	Fatty Acyls [FA]	Fatty Acids and Conjugates [FA01]	Unsaturated fatty acids [FA0103]
LMFA01030280	2Z,6Z,8Z,12Z-hexadecatetraenoic acid	Lipids	Fatty Acyls [FA]	Fatty Acids and Conjugates [FA01]	Unsaturated fatty acids [FA0103]
LMFA01030265	2Z-hexadecenoic acid	Lipids	Fatty Acyls [FA]	Fatty Acids and Conjugates [FA01]	Unsaturated fatty acids [FA0103]
LMPK12120266	3,4,2',4',6'-Pentahydroxychalcone 2'-glucoside	Lipids	Polyketides [PK]	Flavonoids [PK12]	Chalcones and dihydrochalcones [PK1212]
LMPK12120267	3,4,2',4',6'-Pentahydroxychalcone 4'-glucoside	Lipids	Polyketides [PK]	Flavonoids [PK12]	Chalcones and dihydrochalcones [PK1212]
LMPK12120534	3,4,2',4',6'-Pentahydroxydihydrochalcone	Lipids	Polyketides [PK]	Flavonoids [PK12]	Chalcones and dihydrochalcones [PK1212]
LMPK12120580	3,4,2',4',alpha-Pentahydroxydihydrochalcone	Lipids	Polyketides [PK]	Flavonoids [PK12]	Chalcones and dihydrochalcones [PK1212]
LMPK12113332	3,5,3',4'-Tetrahydroxy-6,7,8-trimethoxyflavone	Lipids	Polyketides [PK]	Flavonoids [PK12]	Flavones and Flavonols [PK1211]
LMPK12111621	3,5,7,2',6'-Pentahydroxyflavone 2'-glucoside	Lipids	Polyketides [PK]	Flavonoids [PK12]	Flavones and Flavonols [PK1211]
LMPK12110614	3,5,7,3'-Tetrahydroxy-6,4',5'-trimethoxyflavone	Lipids	Polyketides [PK]	Flavonoids [PK12]	Flavones and Flavonols [PK1211]
LMPK12113365	3',5'-Dihydroxy-3,5,6,7,8,4'-hexamethoxyflavone	Lipids	Polyketides [PK]	Flavonoids [PK12]	Flavones and Flavonols [PK1211]
LMPK12110220	3,6-Di-C-glucosylapigenin	Lipids	Polyketides [PK]	Flavonoids [PK12]	Flavones and Flavonols [PK1211]
LMPK12110221	3,8-Di-C-glucopyranosylapigenin	Lipids	Polyketides [PK]	Flavonoids [PK12]	Flavones and Flavonols [PK1211]
LMFA01030491	3,9-hexadecadiynoic acid	Lipids	Fatty Acyls [FA]	Fatty Acids and Conjugates [FA01]	Unsaturated fatty acids [FA0103]
LMFA01060023	3-caproyl propionic acid	Lipids	Fatty Acyls [FA]	Fatty Acids and Conjugates [FA01]	Oxo fatty acids [FA0106]
LMFA01060035	3-capryl propionic acid	Lipids	Fatty Acyls [FA]	Fatty Acids and Conjugates [FA01]	Oxo fatty acids [FA0106]
C15792	3-Dehydroteasterone	Lipids	ST Sterol lipids	ST01 Sterols	ST0103 Ergosterols and C24-methyl derivatives
LMST01030131	3-Dehydroteasterone	Lipids	Sterol Lipids [ST]	Sterols [ST01]	Ergosterols and C24-methyl derivatives [ST0103]
LMFA06000235	3E,13Z-Octadecadienal	Lipids	Fatty Acyls [FA]	Fatty aldehydes [FA06]
LMFA01030266	3E-hexadecenoic acid	Lipids	Fatty Acyls [FA]	Fatty Acids and Conjugates [FA01]	Unsaturated fatty acids [FA0103]
LMPK12100056	3'-Hydroxy-5,7,8,4'-tetramethoxy-4-phenylcoumarin	Lipids	Polyketides [PK]	Flavonoids [PK12]	Neoflavonoids [PK1210]
C04844	3-hydroxy-5,9,17-trioxo-4,5:9,10-disecoandrosta-1(10),2-dien-4-oate	Lipids	Sterol Lipids [ST]	Steroids [ST02]	C19 steroids (androgens) and derivatives [ST0202]
LMPK12110077	3'-Hydroxy-7,8,4',5'-tetramethoxyflavone	Lipids	Polyketides [PK]	Flavonoids [PK12]	Flavones and Flavonols [PK1211]
C02934	3-ketosphinganine	Lipids	Sphingolipids [SP]	Sphingoid bases [SP01]	Sphinganines [SP0102]
LMPK12140447	3'-Methoxylupinifolin	Lipids	Polyketides [PK]	Flavonoids [PK12]	Flavanones [PK1214]
LMFA01020197	3-methyl-hexadecanoic acid	Lipids	Fatty Acyls [FA]	Fatty Acids and Conjugates [FA01]	Branched fatty acids [FA0102]
C08412	3-Methylthiopropyl glucosinolate	Phytochemical compounds	Amino acid related compounds	Glucosinolates	Glucosinolates derived from methionine
LMFA01170016	3-methyl-tridecanedioic acid	Lipids	Fatty Acyls [FA]	Fatty Acids and Conjugates [FA01]	Dicarboxylic acids [FA0117]
LMFA01020054	3-methyl-undecanoic acid	Lipids	Fatty Acyls [FA]	Fatty Acids and Conjugates [FA01]	Branched fatty acids [FA0102]
LMFA01060158	3-oxo-nonanoic acid	Lipids	Fatty Acyls [FA]	Fatty Acids and Conjugates [FA01]	Oxo fatty acids [FA0106]
C05267	3-oxo-octanoyl-CoA	Lipids	Fatty Acyls [FA]	Fatty esters [FA07]	Fatty acyl CoAs [FA0705]
LMFA01020156	3R-methyl-undecanoic acid	Lipids	Fatty Acyls [FA]	Fatty Acids and Conjugates [FA01]	Branched fatty acids [FA0102]
LMFA06000241	3Z,13Z-Octadecadienal	Lipids	Fatty Acyls [FA]	Fatty aldehydes [FA06]
LMPK12120313	4,2',6'-Trihydroxy-3,4'-dimethoxychalcone	Lipids	Polyketides [PK]	Flavonoids [PK12]	Chalcones and dihydrochalcones [PK1212]
LMST03020134	4,4-difluorovitamin D3 / 4,4-difluorocholecalciferol	Lipids	Sterol Lipids [ST]	Secosteroids [ST03]	Vitamin D3 and derivatives [ST0302]
LMPK12130029	4,6,4'-Trihydroxyaurone 4,6-di-O-glucoside	Lipids	Polyketides [PK]	Flavonoids [PK12]	Aurone flavonoids [PK1213]
LMPK12020174	4,6'-Epoxyorotiniflavan-4-ol	Lipids	Polyketides [PK]	Flavonoids [PK12]	Flavans, Flavanols and Leucoanthocyanidins [PK1202]
LMFA01030164	4,7,11,14-hexadecatetraenoic acid	Lipids	Fatty Acyls [FA]	Fatty Acids and Conjugates [FA01]	Unsaturated fatty acids [FA0103]
LMFA01030165	4,8,12,16-hexadecatetraenoic acid	Lipids	Fatty Acyls [FA]	Fatty Acids and Conjugates [FA01]	Unsaturated fatty acids [FA0103]
LMFA01020041	4,8-dimethyl-pentadecanoic acid	Lipids	Fatty Acyls [FA]	Fatty Acids and Conjugates [FA01]	Branched fatty acids [FA0102]
LMFA01140010	4-[3]-ladderane-butanoic acid	Lipids	Fatty Acyls [FA]	Fatty Acids and Conjugates [FA01]	Carbocyclic fatty acids [FA0114]
LMFA01060036	4-heptanoyl butyric acid	Lipids	Fatty Acyls [FA]	Fatty Acids and Conjugates [FA01]	Oxo fatty acids [FA0106]
LMFA01020138	4-heptyl-2-methyl-2-undecenoic acid	Lipids	Fatty Acyls [FA]	Fatty Acids and Conjugates [FA01]	Branched fatty acids [FA0102]
LMPK12112744	4'-Hydroxy-3,5,3'-trimethoxy-7-prenyloxyflavone	Lipids	Polyketides [PK]	Flavonoids [PK12]	Flavones and Flavonols [PK1211]
LMPK12111582	4'-Hydroxy-3,7,3',5'-tetramethoxyflavone	Lipids	Polyketides [PK]	Flavonoids [PK12]	Flavones and Flavonols [PK1211]
LMPK12111455	4'-Hydroxy-5,6,7,8-tetramethoxyflavone	Lipids	Polyketides [PK]	Flavonoids [PK12]	Flavones and Flavonols [PK1211]
LMSP01080009	4-hydroxy-8cis-sphingenine	Lipids	Sphingolipids [SP]	Sphingoid bases [SP01]	Sphingoid base analogs [SP0108]
LMFA01020198	4-methyl-hexadecanoic acid	Lipids	Fatty Acyls [FA]	Fatty Acids and Conjugates [FA01]	Branched fatty acids [FA0102]
LMFA01170017	4-methyl-tridecanedioic acid	Lipids	Fatty Acyls [FA]	Fatty Acids and Conjugates [FA01]	Dicarboxylic acids [FA0117]
LMFA01020055	4-methyl-undecanoic acid	Lipids	Fatty Acyls [FA]	Fatty Acids and Conjugates [FA01]	Branched fatty acids [FA0102]
LMFA01060024	4-n-valeryl butyric acid	Lipids	Fatty Acyls [FA]	Fatty Acids and Conjugates [FA01]	Oxo fatty acids [FA0106]
LMFA01020265	4R-methyl-hexadecanoic acid	Lipids	Fatty Acyls [FA]	Fatty Acids and Conjugates [FA01]	Branched fatty acids [FA0102]
C13832	4Z,7Z,10Z-octadecatrienenitrile	Lipids	Fatty Acyls [FA]	Fatty nitriles [FA09]
LMPR0103500010	5-(1-hydroxypropan-2-yl)isolongifolane	Lipids	Prenol Lipids [PR]	Isoprenoids [PR01]	C15 isoprenoids (sesquiterpenes) [PR0103]
LMPK12100035	5,2',4',5'-Tetrahydroxy-7-methoxy-4-phenylcoumarin 5-O-glucoside	Lipids	Polyketides [PK]	Flavonoids [PK12]	Neoflavonoids [PK1210]
LMPK12111296	5,2',6'-Trihydroxy-7,8-dimethoxyflavone 2'-glucuronide	Lipids	Polyketides [PK]	Flavonoids [PK12]	Flavones and Flavonols [PK1211]
LMPK12113384	5,2'-Dihydroxy-3,6,7,8,4',5'-hexamethoxyflavone	Lipids	Polyketides [PK]	Flavonoids [PK12]	Flavones and Flavonols [PK1211]
LMPK12140535	5,2'-Dihydroxy-7,4'-dimethoxyflavanone	Lipids	Polyketides [PK]	Flavonoids [PK12]	Flavanones [PK1214]
LMPK12140128	5,2'-Dihydroxy-7,5'-dimethoxyflavanone	Lipids	Polyketides [PK]	Flavonoids [PK12]	Flavanones [PK1214]
LMPK12100044	5,3',4'-Trihydroxy-7-methoxy-4-phenylcoumarin 5-O-xylosyl-(1->6)-glucoside	Lipids	Polyketides [PK]	Flavonoids [PK12]	Neoflavonoids [PK1210]
LMPK12113371	5,3'-Dihydroxy-3,8,4',5'-tetramethoxy-6,7-methylenedioxyflavone	Lipids	Polyketides [PK]	Flavonoids [PK12]	Flavones and Flavonols [PK1211]
LMPK12140129	5,3'-Dihydroxy-7,2'-dimethoxyflavanone	Lipids	Polyketides [PK]	Flavonoids [PK12]	Flavanones [PK1214]
LMPK12112943	5,4'-Dihydroxy-3,3'-dimethoxy-6,7-methylenedioxyflavone 4'-glucuronide	Lipids	Polyketides [PK]	Flavonoids [PK12]	Flavones and Flavonols [PK1211]
LMPK12112749	5,4'-Dihydroxy-3,7,3'-trimethoxy-8-methylflavone	Lipids	Polyketides [PK]	Flavonoids [PK12]	Flavones and Flavonols [PK1211]
LMPK12112745	5,4'-Dihydroxy-3,7,3'-trimethoxy-8-prenylflavone	Lipids	Polyketides [PK]	Flavonoids [PK12]	Flavones and Flavonols [PK1211]
LMPK12140621	5,4'-Dihydroxy-6,7-dimethoxyflavanone	Lipids	Polyketides [PK]	Flavonoids [PK12]	Flavanones [PK1214]
LMPK12140668	5,4'-Dihydroxy-7,8-dimethoxyflavanone	Lipids	Polyketides [PK]	Flavonoids [PK12]	Flavanones [PK1214]
LMPK12113331	5,6,3',4'-Tetrahydroxy-3,7,8-trimethoxyflavone	Lipids	Polyketides [PK]	Flavonoids [PK12]	Flavones and Flavonols [PK1211]
LMPK12111456	5,6,7,3',4'-Pentahydroxy-8-methoxyflavone 7-apioside	Lipids	Polyketides [PK]	Flavonoids [PK12]	Flavones and Flavonols [PK1211]
LMPK12110613	5,6,7,4'-Tetrahydroxy-3,3',5'-trimethoxyflavone	Lipids	Polyketides [PK]	Flavonoids [PK12]	Flavones and Flavonols [PK1211]
LMPK12113053	5,7,2',4'-Tetrahydroxy-3,6,5'-trimethoxyflavone	Lipids	Polyketides [PK]	Flavonoids [PK12]	Flavones and Flavonols [PK1211]
LMPK12113287	5,7,2',4'-Tetrahydroxy-3,8,5'-trimethoxyflavone	Lipids	Polyketides [PK]	Flavonoids [PK12]	Flavones and Flavonols [PK1211]
LMPK12111499	5,7,2',4'-Tetrahydroxy-6,8,5'-trimethoxyflavone	Lipids	Polyketides [PK]	Flavonoids [PK12]	Flavones and Flavonols [PK1211]
LMPK12113052	5,7,2',5'-Tetrahydroxy-3,6,4'-trimethoxyflavone	Lipids	Polyketides [PK]	Flavonoids [PK12]	Flavones and Flavonols [PK1211]
LMPK12110122	5,7,2',6'-Tetrahydroxyflavone 2'-O-glucoside	Lipids	Polyketides [PK]	Flavonoids [PK12]	Flavones and Flavonols [PK1211]
LMPK12140108	5,7,2'-Trihydroxyflavanone 7-glucoside	Lipids	Polyketides [PK]	Flavonoids [PK12]	Flavanones [PK1214]
LMPK12140455	5,7,3',4',5'-Pentahydroxyflavanone	Lipids	Polyketides [PK]	Flavonoids [PK12]	Flavanones [PK1214]
LMPK12110833	5,7,3',4',5'-Pentahydroxyflavone 8-C-glucopyranoside	Lipids	Polyketides [PK]	Flavonoids [PK12]	Flavones and Flavonols [PK1211]
LMPK12110612	5,7,3',4'-Tetrahydroxy-3,6,5'-trimethoxyflavone	Lipids	Polyketides [PK]	Flavonoids [PK12]	Flavones and Flavonols [PK1211]
LMPK12113330	5,7,3',4'-Tetrahydroxy-3,6,8-trimethoxyflavone	Lipids	Polyketides [PK]	Flavonoids [PK12]	Flavones and Flavonols [PK1211]
LMPK12100033	5,7,3',4'-Tetrahydroxy-4-phenylcoumarin 5-O-glucoside	Lipids	Polyketides [PK]	Flavonoids [PK12]	Neoflavonoids [PK1210]
LMPK12111497	5,7,3',4'-Tetrahydroxy-6,8,5'-trimethoxyflavone	Lipids	Polyketides [PK]	Flavonoids [PK12]	Flavones and Flavonols [PK1211]
LMPK12113041	5,7,3',5'-Tetrahydroxy-3,6,4'-trimethoxyflavone	Lipids	Polyketides [PK]	Flavonoids [PK12]	Flavones and Flavonols [PK1211]
LMPK12111430	5,7,3',6'-Tetrahydroxy-6,8,2'-trimethoxyflavone	Lipids	Polyketides [PK]	Flavonoids [PK12]	Flavones and Flavonols [PK1211]
LMPK12110878	5,7,3'-Trihydroxy-4',5'-dimethoxy-6,8-dimethylflavone	Lipids	Polyketides [PK]	Flavonoids [PK12]	Flavones and Flavonols [PK1211]
LMPK12113051	5,7,4',5'-Tetrahydroxy-3,6,2'-trimethoxyflavone	Lipids	Polyketides [PK]	Flavonoids [PK12]	Flavones and Flavonols [PK1211]
LMPK12112750	5,7,4'-Trihydroxy-3,3'-dimethoxy-6,8-dimethylflavone	Lipids	Polyketides [PK]	Flavonoids [PK12]	Flavones and Flavonols [PK1211]
LMPK12110759	5,7,4'-Trihydroxy-3'-methoxyflavone-8-C-beta-D-xylopyranoside-2''-O-glucoside	Lipids	Polyketides [PK]	Flavonoids [PK12]	Flavones and Flavonols [PK1211]
LMPK12113385	5,7-Dihydroxy-3,6,8,2',4',5'-hexamethoxyflavone	Lipids	Polyketides [PK]	Flavonoids [PK12]	Flavones and Flavonols [PK1211]
LMPK12113367	5,7-Dihydroxy-3,6,8,3',4',5'-hexamethoxyflavone	Lipids	Polyketides [PK]	Flavonoids [PK12]	Flavones and Flavonols [PK1211]
LMPK12140643	5,7-Dihydroxy-8,2'-dimethoxyflavanone	Lipids	Polyketides [PK]	Flavonoids [PK12]	Flavanones [PK1214]
LMPK12140648	5,7-Dihydroxy-8,4'-dimethoxyflavanone	Lipids	Polyketides [PK]	Flavonoids [PK12]	Flavanones [PK1214]
C09736	5-Deoxyleucocyanidin	Phytochemical compounds	Flavonoids	Flavonoids	Flavan 3,4-diols
LMSP01080004	5-hydroxy,3E-sphingosine	Lipids	Sphingolipids [SP]	Sphingoid bases [SP01]	Sphingoid base analogs [SP0108]
LMPK12113148	5-Hydroxy-2-(4-hydroxyphenyl)-3,7,8-trimethoxy-6-methyl-4H-1-benzopyran-4-one	Lipids	Polyketides [PK]	Flavonoids [PK12]	Flavones and Flavonols [PK1211]
LMPK12111317	5-Hydroxy-2',3',7,8-tetramethoxyflavone	Lipids	Polyketides [PK]	Flavonoids [PK12]	Flavones and Flavonols [PK1211]
LMPK12113296	5-Hydroxy-3,6,7,8-tetramethoxyflavone	Lipids	Polyketides [PK]	Flavonoids [PK12]	Flavones and Flavonols [PK1211]
LMPK12113069	5-Hydroxy-3,7,8,2'-tetramethoxyflavone	Lipids	Polyketides [PK]	Flavonoids [PK12]	Flavones and Flavonols [PK1211]
LMPK12111318	5-hydroxy-7,8,2',5'tetramethoxyflavone	Lipids	Polyketides [PK]	Flavonoids [PK12]	Flavones and Flavonols [PK1211]
LMFA01020199	5-methyl-hexadecanoic acid	Lipids	Fatty Acyls [FA]	Fatty Acids and Conjugates [FA01]	Branched fatty acids [FA0102]
LMFA01020056	5-methyl-undecanoic acid	Lipids	Fatty Acyls [FA]	Fatty Acids and Conjugates [FA01]	Branched fatty acids [FA0102]
LMPK12130028	6,4'-Dihydroxyaurone 4-O-rutinoside	Lipids	Polyketides [PK]	Flavonoids [PK12]	Aurone flavonoids [PK1213]
LMPK12130030	6,4'-Dihydroxyaurone-4-O-neohesperidoside	Lipids	Polyketides [PK]	Flavonoids [PK12]	Aurone flavonoids [PK1213]
LMPK12130012	6,7,3',4'-Tetrahydroxyaurone 6-(4'',6''-diacetylglucoside)	Lipids	Polyketides [PK]	Flavonoids [PK12]	Aurone flavonoids [PK1213]
LMPK12080068	6,7,3'-Trihydroxy-2',4'-dimethoxyisoflavene	Lipids	Polyketides [PK]	Flavonoids [PK12]	Isoflavans [PK1208]
LMPK12110876	6,8-Di-C-arabinopyranosylapometzgerin	Lipids	Polyketides [PK]	Flavonoids [PK12]	Flavones and Flavonols [PK1211]
LMPK12110854	6,8-Di-C-arabinopyranosyltricin	Lipids	Polyketides [PK]	Flavonoids [PK12]	Flavones and Flavonols [PK1211]
LMPK12110222	6,8-Di-C-galactopyranosylapigenin	Lipids	Polyketides [PK]	Flavonoids [PK12]	Flavones and Flavonols [PK1211]
LMPK12110507	6,8-Di-C-rhamnopyranosylluteolin	Lipids	Polyketides [PK]	Flavonoids [PK12]	Flavones and Flavonols [PK1211]
LMPK12050261	6,8-Diprenylpratensein	Lipids	Polyketides [PK]	Flavonoids [PK12]	Isoflavonoids [PK1205]
LMPK12110881	6-C-beta-D-Glucopyranosyl-5,7,2',4',5'-pentahydroxyflavone	Lipids	Polyketides [PK]	Flavonoids [PK12]	Flavones and Flavonols [PK1211]
LMPK12110471	6-C-beta-D-Xylopyranosylluteolin	Lipids	Polyketides [PK]	Flavonoids [PK12]	Flavones and Flavonols [PK1211]
LMPK12110267	6-C-Galactosylapigenin 6''-O-galactoside	Lipids	Polyketides [PK]	Flavonoids [PK12]	Flavones and Flavonols [PK1211]
LMPK12111337	6-C-Galactosylisoscutellarein	Lipids	Polyketides [PK]	Flavonoids [PK12]	Flavones and Flavonols [PK1211]
LMPK12110473	6-C-Galactosylluteolin	Lipids	Polyketides [PK]	Flavonoids [PK12]	Flavones and Flavonols [PK1211]
LMPK12110980	6-C-Glucopyranosyl-8-C-arabinopyranosylgenkwanin	Lipids	Polyketides [PK]	Flavonoids [PK12]	Flavones and Flavonols [PK1211]
LMPK12110223	6-C-Glucopyranosyl-8-C-galactopyranosylapigenin	Lipids	Polyketides [PK]	Flavonoids [PK12]	Flavones and Flavonols [PK1211]
LMPK12110746	6-C-Glucopyranosyl-8-C-xylopyranosylchrysoeriol	Lipids	Polyketides [PK]	Flavonoids [PK12]	Flavones and Flavonols [PK1211]
LMPK12111660	6-C-Glucopyranosylkaempferol	Lipids	Polyketides [PK]	Flavonoids [PK12]	Flavones and Flavonols [PK1211]
LMPK12050231	6-C-Glucosylorobol	Lipids	Polyketides [PK]	Flavonoids [PK12]	Isoflavonoids [PK1205]
LMPK12112040	6-C-Glucosylquercetin	Lipids	Polyketides [PK]	Flavonoids [PK12]	Flavones and Flavonols [PK1211]
LMPK12112748	6-C-Methylquercetin 3,7,3'-trimethyl ether	Lipids	Polyketides [PK]	Flavonoids [PK12]	Flavones and Flavonols [PK1211]
LMPK12110745	6-C-Xylopyranosyl-8-C-glucopyranosylchrysoeriol	Lipids	Polyketides [PK]	Flavonoids [PK12]	Flavones and Flavonols [PK1211]
LMPK12112817	6-Hydroxykaempferol 3-glucoside	Lipids	Polyketides [PK]	Flavonoids [PK12]	Flavones and Flavonols [PK1211]
LMPK12112829	6-Hydroxykaempferol 3-methyl ether 6-glucoside	Lipids	Polyketides [PK]	Flavonoids [PK12]	Flavones and Flavonols [PK1211]
LMPK12112830	6-Hydroxykaempferol 3-methyl ether 7-glucoside	Lipids	Polyketides [PK]	Flavonoids [PK12]	Flavones and Flavonols [PK1211]
LMPK12112848	6-Hydroxykaempferol 4'-methyl ether 7-glucoside	Lipids	Polyketides [PK]	Flavonoids [PK12]	Flavones and Flavonols [PK1211]
LMPK12112827	6-Hydroxykaempferol 7-glucoside	Lipids	Polyketides [PK]	Flavonoids [PK12]	Flavones and Flavonols [PK1211]
LMPK12112877	6-Hydroxykaempferol-3,6,7,4'-tetramethyl ether	Lipids	Polyketides [PK]	Flavonoids [PK12]	Flavones and Flavonols [PK1211]
LMPK12111242	6-Hydroxyluteolin 5,6,3',4'-tetramethyl ether	Lipids	Polyketides [PK]	Flavonoids [PK12]	Flavones and Flavonols [PK1211]
LMPK12111241	6-Hydroxyluteolin 5,6,7,4'-tetramethyl ether	Lipids	Polyketides [PK]	Flavonoids [PK12]	Flavones and Flavonols [PK1211]
LMPK12111175	6-Hydroxyluteolin 5-glucoside	Lipids	Polyketides [PK]	Flavonoids [PK12]	Flavones and Flavonols [PK1211]
LMPK12111177	6-Hydroxyluteolin 5-rhamnoside	Lipids	Polyketides [PK]	Flavonoids [PK12]	Flavones and Flavonols [PK1211]
LMPK12111243	6-Hydroxyluteolin 6,7,3',4'-tetramethyl ether	Lipids	Polyketides [PK]	Flavonoids [PK12]	Flavones and Flavonols [PK1211]
LMPK12111178	6-Hydroxyluteolin 6-glucoside	Lipids	Polyketides [PK]	Flavonoids [PK12]	Flavones and Flavonols [PK1211]
LMPK12111179	6-Hydroxyluteolin 6-glucuronide	Lipids	Polyketides [PK]	Flavonoids [PK12]	Flavones and Flavonols [PK1211]
LMPK12111215	6-Hydroxyluteolin 6-rhamnoside	Lipids	Polyketides [PK]	Flavonoids [PK12]	Flavones and Flavonols [PK1211]
LMPK12111185	6-Hydroxyluteolin 7-galactoside	Lipids	Polyketides [PK]	Flavonoids [PK12]	Flavones and Flavonols [PK1211]
LMPK12111184	6-Hydroxyluteolin 7-glucoside	Lipids	Polyketides [PK]	Flavonoids [PK12]	Flavones and Flavonols [PK1211]
LMPK12111186	6-Hydroxyluteolin 7-glucuronide	Lipids	Polyketides [PK]	Flavonoids [PK12]	Flavones and Flavonols [PK1211]
LMPK12111198	6-Hydroxyluteolin 7-methyl ether 6-galactoside	Lipids	Polyketides [PK]	Flavonoids [PK12]	Flavones and Flavonols [PK1211]
LMPK12111197	6-Hydroxyluteolin 7-methyl ether 6-glucoside	Lipids	Polyketides [PK]	Flavonoids [PK12]	Flavones and Flavonols [PK1211]
LMPK12111182	6-Hydroxyluteolin 7-rhamnoside	Lipids	Polyketides [PK]	Flavonoids [PK12]	Flavones and Flavonols [PK1211]
LMSP01080003	6-hydroxysphingosine	Lipids	Sphingolipids [SP]	Sphingoid bases [SP01]	Sphingoid base analogs [SP0108]
LMPK12111260	6-Hydroxytricetin 5-rhamnoside	Lipids	Polyketides [PK]	Flavonoids [PK12]	Flavones and Flavonols [PK1211]
LMFA01020142	6-isopentyl-9-methyl-5-decenoic acid	Lipids	Fatty Acyls [FA]	Fatty Acids and Conjugates [FA01]	Branched fatty acids [FA0102]
LMPK12112812	6-Methoxykaempferol 3-galactoside	Lipids	Polyketides [PK]	Flavonoids [PK12]	Flavones and Flavonols [PK1211]
LMPK12112821	6-Methoxykaempferol 3-glucoside	Lipids	Polyketides [PK]	Flavonoids [PK12]	Flavones and Flavonols [PK1211]
LMPK12112834	6-Methoxykaempferol 7-glucoside	Lipids	Polyketides [PK]	Flavonoids [PK12]	Flavones and Flavonols [PK1211]
LMPK12111196	6-Methoxyluteolin 7-glucoside	Lipids	Polyketides [PK]	Flavonoids [PK12]	Flavones and Flavonols [PK1211]
LMPK12111212	6-Methoxyluteolin 7-glucuronide methyl ester	Lipids	Polyketides [PK]	Flavonoids [PK12]	Flavones and Flavonols [PK1211]
C09770	6-Methoxytaxifolin	Phytochemical compounds	Flavonoids	Flavonoids	Dihyroflavonols
LMFA01020057	6-methyl-undecanoic acid	Lipids	Fatty Acyls [FA]	Fatty Acids and Conjugates [FA01]	Branched fatty acids [FA0102]
LMFA01060026	6-propionyl n-caproic acid	Lipids	Fatty Acyls [FA]	Fatty Acids and Conjugates [FA01]	Oxo fatty acids [FA0106]
LMFA01030492	7,10-hexadecadiynoic acid	Lipids	Fatty Acyls [FA]	Fatty Acids and Conjugates [FA01]	Unsaturated fatty acids [FA0103]
LMPK12110063	7,3',4'-Trihydroxy-6-methoxyflavone 7-rhamnoside-3'-xyloside	Lipids	Polyketides [PK]	Flavonoids [PK12]	Flavones and Flavonols [PK1211]
LMPK12110039	7,3',4'-Trihydroxyflavone 7-rutinoside	Lipids	Polyketides [PK]	Flavonoids [PK12]	Flavones and Flavonols [PK1211]
LMPK12050451	7,4'-Dihydroxy-3',5'-dimethoxyisoflavanone	Lipids	Polyketides [PK]	Flavonoids [PK12]	Isoflavonoids [PK1205]
LMPK12050505	7,4'-Dihydroxy-5,2'-dimethoxyisoflavanone	Lipids	Polyketides [PK]	Flavonoids [PK12]	Isoflavonoids [PK1205]
LMPK12140097	7,4'-Dihydroxy-8,3'-dimethoxyflavanone	Lipids	Polyketides [PK]	Flavonoids [PK12]	Flavanones [PK1214]
LMPK12140099	7,8-Dihydroxy-6,4'-dimethoxyflavanone	Lipids	Polyketides [PK]	Flavonoids [PK12]	Flavanones [PK1214]
LMFA01030363	7E-nonadecenoic acid	Lipids	Fatty Acyls [FA]	Fatty Acids and Conjugates [FA01]	Unsaturated fatty acids [FA0103]
LMPK12111450	7-Hydroxy-5,6,8,4'-tetramethoxyflavone	Lipids	Polyketides [PK]	Flavonoids [PK12]	Flavones and Flavonols [PK1211]
LMPK12050126	7-Hydroxy-6,2',4',5'-tetramethoxyisoflavone	Lipids	Polyketides [PK]	Flavonoids [PK12]	Isoflavonoids [PK1205]
LMFA01080011	7-Methoxy-9-methyl-4E,8E-hexadecadienoic acid	Lipids	Fatty Acyls [FA]	Fatty Acids and Conjugates [FA01]	Methoxy fatty acids [FA0108]
LMFA01060178	7-methyl-3-oxooctanoic acid	Lipids	Fatty Acyls [FA]	Fatty Acids and Conjugates [FA01]	Oxo fatty acids [FA0106]
LMFA01060155	7-methyl-4-oxo-octanoic acid	Lipids	Fatty Acyls [FA]	Fatty Acids and Conjugates [FA01]	Oxo fatty acids [FA0106]
LMFA01060157	7-methyl-6-oxo-octanoic acid	Lipids	Fatty Acyls [FA]	Fatty Acids and Conjugates [FA01]	Oxo fatty acids [FA0106]
LMFA01020200	7-methyl-hexadecanoic acid	Lipids	Fatty Acyls [FA]	Fatty Acids and Conjugates [FA01]	Branched fatty acids [FA0102]
LMPK12020223	7-O-Methylpeltogynol	Lipids	Polyketides [PK]	Flavonoids [PK12]	Flavans, Flavanols and Leucoanthocyanidins [PK1202]
C01092	7-oxo-8-amino-nonanoic acid	Lipids	Fatty Acyls [FA]	Fatty Acids and Conjugates [FA01]	Oxo fatty acids [FA0106]
LMFA01030364	7Z-nonadecenoic acid	Lipids	Fatty Acyls [FA]	Fatty Acids and Conjugates [FA01]	Unsaturated fatty acids [FA0103]
LMFA01030055	7Z-palmitoleic acid	Lipids	Fatty Acyls [FA]	Fatty Acids and Conjugates [FA01]	Unsaturated fatty acids [FA0103]
LMFA01030493	8,10-hexadecadiynoic acid	Lipids	Fatty Acyls [FA]	Fatty Acids and Conjugates [FA01]	Unsaturated fatty acids [FA0103]
LMPK12110472	8-C-alpha-L-Arabinosylluteolin	Lipids	Polyketides [PK]	Flavonoids [PK12]	Flavones and Flavonols [PK1211]
LMPK12111661	8-C-beta-D-Glucopyranosylkaempferol	Lipids	Polyketides [PK]	Flavonoids [PK12]	Flavones and Flavonols [PK1211]
LMPK12110509	8-C-Galactosylluteolin	Lipids	Polyketides [PK]	Flavonoids [PK12]	Flavones and Flavonols [PK1211]
LMPK12140356	8-C-Glucopyranosyleriodictylol	Lipids	Polyketides [PK]	Flavonoids [PK12]	Flavanones [PK1214]
LMPK12050165	8-C-Glucopyranosylgenistein 4'-O-glucoside	Lipids	Polyketides [PK]	Flavonoids [PK12]	Isoflavonoids [PK1205]
C16492	8-C-Glucosylnaringenin	Glycosides	C-glycosides
C16492	8-C-Glucosylnaringenin	Phytochemical compounds	Flavonoids	Flavonoids	Flavanones
LMPK12050230	8-C-Glucosylorobol	Lipids	Polyketides [PK]	Flavonoids [PK12]	Isoflavonoids [PK1205]
LMPK12112859	8-C-Methyl-6-hydroxykaempferol 3,6,7-trimethyl ether	Lipids	Polyketides [PK]	Flavonoids [PK12]	Flavones and Flavonols [PK1211]
LMPK12112166	8-C-Methylquercetin 3-xyloside	Lipids	Polyketides [PK]	Flavonoids [PK12]	Flavones and Flavonols [PK1211]
LMPK12110629	8-C-Rhamnopyranosylluteolin 7-O-rhamnoside	Lipids	Polyketides [PK]	Flavonoids [PK12]	Flavones and Flavonols [PK1211]
LMPK12112659	8-C-Rhamnosyleuropetin	Lipids	Polyketides [PK]	Flavonoids [PK12]	Flavones and Flavonols [PK1211]
LMPK12100055	8-Hydroxy-5,7,3',4'-tetramethoxy-4-phenylcoumarin	Lipids	Polyketides [PK]	Flavonoids [PK12]	Neoflavonoids [PK1210]
LMPK12111380	8-Hydroxyluteolin 3'-methyl ether 7-glucoside	Lipids	Polyketides [PK]	Flavonoids [PK12]	Flavones and Flavonols [PK1211]
LMPK12111384	8-Hydroxyluteolin 4'-methyl ether 8-glucoside	Lipids	Polyketides [PK]	Flavonoids [PK12]	Flavones and Flavonols [PK1211]
LMPK12111371	8-Hydroxyluteolin 7-glucoside	Lipids	Polyketides [PK]	Flavonoids [PK12]	Flavones and Flavonols [PK1211]
LMPK12111372	8-Hydroxyluteolin 8-glucoside	Lipids	Polyketides [PK]	Flavonoids [PK12]	Flavones and Flavonols [PK1211]
LMPK12111373	8-Hydroxyluteolin 8-glucuronide	Lipids	Polyketides [PK]	Flavonoids [PK12]	Flavones and Flavonols [PK1211]
LMPK12111408	8-Hydroxytricetin 7-glucuronide	Lipids	Polyketides [PK]	Flavonoids [PK12]	Flavones and Flavonols [PK1211]
LMFA01080002	8-methoxy-13-hydroxy-9,11-octadecadienoic acid	Lipids	Fatty Acyls [FA]	Fatty Acids and Conjugates [FA01]	Methoxy fatty acids [FA0108]
LMFA01020201	8-methyl-hexadecanoic acid	Lipids	Fatty Acyls [FA]	Fatty Acids and Conjugates [FA01]	Branched fatty acids [FA0102]
LMFA01020058	8-methyl-undecanoic acid	Lipids	Fatty Acyls [FA]	Fatty Acids and Conjugates [FA01]	Branched fatty acids [FA0102]
LMFA01060159	8-oxo-nonanoic acid	Lipids	Fatty Acyls [FA]	Fatty Acids and Conjugates [FA01]	Oxo fatty acids [FA0106]
LMFA01060037	8-propionyl caprylic acid	Lipids	Fatty Acyls [FA]	Fatty Acids and Conjugates [FA01]	Oxo fatty acids [FA0106]
C14825	9(10)-EpOME	Lipids	Fatty Acyls [FA]	Octadecanoids [FA02]	Other Octadecanoids [FA0200]
LMPK12020083	9,10-Dihydro-10-(3,4-dihydroxyphenyl)-pyrano[2,3-h]catechin-8-one	Lipids	Polyketides [PK]	Flavonoids [PK12]	Flavans, Flavanols and Leucoanthocyanidins [PK1202]
LMFA02000015	9,10-EpODE	Lipids	Fatty Acyls [FA]	Octadecanoids [FA02]	Other Octadecanoids [FA0200]
LMFA05000216	9,12,15-Octadecatrien-1-ol	Lipids	Fatty Acyls [FA]	Fatty alcohols [FA05]
LMFA06000101	9,12-octadecadienal	Lipids	Fatty Acyls [FA]	Fatty aldehydes [FA06]
LMFA01020281	9,14-dimethylpentadecanoic acid	Lipids	Fatty Acyls [FA]	Fatty Acids and Conjugates [FA01]	Branched fatty acids [FA0102]
LMST01031076	920S,24R)-Thornasterol B	Lipids	Sterol Lipids [ST]	Sterols [ST01]	Ergosterols and C24-methyl derivatives [ST0103]
LMFA01060038	9-acetyl pelargonic acid	Lipids	Fatty Acyls [FA]	Fatty Acids and Conjugates [FA01]	Oxo fatty acids [FA0106]
LMFA01050232	9-hydroxy-5Z-nonenoic acid	Lipids	Fatty Acyls [FA]	Fatty Acids and Conjugates [FA01]	Hydroxy fatty acids [FA0105]
LMFA01170057	9-hydroxy-hexadecan-1,16-dioic acid	Lipids	Fatty Acyls [FA]	Fatty Acids and Conjugates [FA01]	Dicarboxylic acids [FA0117]
LMFA01020202	9-methyl-hexadecanoic acid	Lipids	Fatty Acyls [FA]	Fatty Acids and Conjugates [FA01]	Branched fatty acids [FA0102]
LMFA01020059	9-methyl-undecanoic acid	Lipids	Fatty Acyls [FA]	Fatty Acids and Conjugates [FA01]	Branched fatty acids [FA0102]
C16322	9-oxo-nonanoic acid	Lipids	Fatty Acyls [FA]	Fatty Acids and Conjugates [FA01]	Oxo fatty acids [FA0106]
C14766	9-OxoODE	Lipids	Fatty Acyls [FA]	Octadecanoids [FA02]	Other Octadecanoids [FA0200]
C14767	9R-HODE	Lipids	Fatty Acyls [FA]	Octadecanoids [FA02]	Other Octadecanoids [FA0200]
C16326	9S-HOTrE	Lipids	Fatty Acyls [FA]	Octadecanoids [FA02]	Other Octadecanoids [FA0200]
LMFA06000242	9Z,12Z-Octadecadienal	Lipids	Fatty Acyls [FA]	Fatty aldehydes [FA06]
LMPK12110214	Abietin	Lipids	Polyketides [PK]	Flavonoids [PK12]	Flavones and Flavonols [PK1211]
LMPK12110462	Acacetin 7-apiosyl (1->6)-glucopyranoside	Lipids	Polyketides [PK]	Flavonoids [PK12]	Flavones and Flavonols [PK1211]
LMPK12110461	Acacetin 7-glucosyl-(1->4)-xyloside	Lipids	Polyketides [PK]	Flavonoids [PK12]	Flavones and Flavonols [PK1211]
LMPK12020032	Afzelechin 4'-O-beta-D-glucopyranosdie	Lipids	Polyketides [PK]	Flavonoids [PK12]	Flavans, Flavanols and Leucoanthocyanidins [PK1202]
LMPK12111247	Ageconyflavone B	Lipids	Polyketides [PK]	Flavonoids [PK12]	Flavones and Flavonols [PK1211]
LMPK12111504	Agehoustin D	Lipids	Polyketides [PK]	Flavonoids [PK12]	Flavones and Flavonols [PK1211]
C06542	Ajmaline	Phytochemical compounds	Alkaloids	Alkaloids derived from tryptophan and anthranilic acid	Indole alkaloids
LMFA02000040	alpha-12(13)-EpODE	Lipids	Fatty Acyls [FA]	Octadecanoids [FA02]	Other Octadecanoids [FA0200]
LMFA02000041	alpha-15(16)-EpODE	Lipids	Fatty Acyls [FA]	Octadecanoids [FA02]	Other Octadecanoids [FA0200]
LMFA02000039	alpha-9(10)-EpODE	Lipids	Fatty Acyls [FA]	Octadecanoids [FA02]	Other Octadecanoids [FA0200]
C08319	alpha-Licanic acid	Lipids	Fatty Acyls [FA]	Octadecanoids [FA02]	Other Octadecanoids [FA0200]
LMPK12130073	Alphitonin	Lipids	Polyketides [PK]	Flavonoids [PK12]	Aurone flavonoids [PK1213]
LMPK12111313	Altisin	Lipids	Polyketides [PK]	Flavonoids [PK12]	Flavones and Flavonols [PK1211]
C10263	Amabiline	Phytochemical compounds	Alkaloids	Alkaloids derived from ornithine	Pyrrolizidine alkaloids
LMFA08040002	Anandamide (20:2, n-6)	Lipids	Fatty Acyls [FA]	Fatty amides [FA08]	N-acyl ethanolamines (endocannabinoids) [FA0804]
LMPK12112774	Annulatin 3'-xyloside	Lipids	Polyketides [PK]	Flavonoids [PK12]	Flavones and Flavonols [PK1211]
LMPK12112773	Annulatin 7-rhamnoside	Lipids	Polyketides [PK]	Flavonoids [PK12]	Flavones and Flavonols [PK1211]
LMFA01020011	Anteisoheptadecanoic acid	Lipids	Fatty Acyls [FA]	Fatty Acids and Conjugates [FA01]	Branched fatty acids [FA0102]
LMPK12110360	Apigenin 7,4'-dialloside	Lipids	Polyketides [PK]	Flavonoids [PK12]	Flavones and Flavonols [PK1211]
LMPK12110363	Apigenin 7,4'-diglucoside	Lipids	Polyketides [PK]	Flavonoids [PK12]	Flavones and Flavonols [PK1211]
LMPK12110357	Apigenin 7-allosyl-(1->2)-glucoside	Lipids	Polyketides [PK]	Flavonoids [PK12]	Flavones and Flavonols [PK1211]
LMPK12110392	Apigenin 7-cellobioside	Lipids	Polyketides [PK]	Flavonoids [PK12]	Flavones and Flavonols [PK1211]
LMPK12111012	Apigenin 7-methyl ether 5-(6''-malonylglucoside)	Lipids	Polyketides [PK]	Flavonoids [PK12]	Flavones and Flavonols [PK1211]
LMPK12110356	Apigenin 7-neohesperidoside	Lipids	Polyketides [PK]	Flavonoids [PK12]	Flavones and Flavonols [PK1211]
C12627	Apigenin 7-O-neohesperidoside	Glycosides	O-glycosides	Flavonoid glycosides	Flavones and flavonols
C12627	Apigenin 7-O-neohesperidoside	Phytochemical compounds	Flavonoids	Flavonoids	Flavones
LMPK12110355	Apigenin 7-rutinoside	Lipids	Polyketides [PK]	Flavonoids [PK12]	Flavones and Flavonols [PK1211]
LMSP01080016	Aplidiasphingosine	Lipids	Sphingolipids [SP]	Sphingoid bases [SP01]	Sphingoid base analogs [SP0108]
LMPK12113050	Apuleisin	Lipids	Polyketides [PK]	Flavonoids [PK12]	Flavones and Flavonols [PK1211]
LMPK12020027	Arthromerin B	Lipids	Polyketides [PK]	Flavonoids [PK12]	Flavans, Flavanols and Leucoanthocyanidins [PK1202]
LMPK12110898	Artocarpin	Lipids	Polyketides [PK]	Flavonoids [PK12]	Flavones and Flavonols [PK1211]
C12249	Astragalin	Lipids	PK Polyketides	PK12 Flavonoids	PK1211 Flavones and Flavonols
C09771	Aucubin	Glycosides	O-glycosides	Iridoid glycosides
C09771	Aucubin	Lipids	Prenol Lipids [PR]	Isoprenoids [PR01]	C10 isoprenoids (monoterpenes) [PR0102]
C09771	Aucubin	Phytochemical compounds	Terpenoids	Monoterpenoids (C10)	Iridoids
C16409	Aureusidin 6-O-glucoside	Phytochemical compounds	Flavonoids	Flavonoids	Aurones
LMPK12130033	Aureusin	Lipids	Polyketides [PK]	Flavonoids [PK12]	Aurone flavonoids [PK1213]
LMFA02000054	Avenoleic acid	Lipids	Fatty Acyls [FA]	Octadecanoids [FA02]	Other Octadecanoids [FA0200]
LMPK12112541	Azaleatin 3-galactoside	Lipids	Polyketides [PK]	Flavonoids [PK12]	Flavones and Flavonols [PK1211]
LMPK12112542	Azaleatin 3-glucoside	Lipids	Polyketides [PK]	Flavonoids [PK12]	Flavones and Flavonols [PK1211]
LMPK12050412	Belamcandin	Lipids	Polyketides [PK]	Flavonoids [PK12]	Isoflavonoids [PK1205]
C05177	Berbamunine	Phytochemical compounds	Alkaloids	Alkaloids derived from tyrosine	Isoquinoline alkaloids
C08539	Betanidin	Phytochemical compounds	Amino acid related compounds	Betalains	Betacyanins
C14154	beta-tocotrienol	Lipids	Prenol Lipids [PR]	Quinones and hydroquinones [PR02]	Vitamin E [PR0202]
LMPK12050224	Bichanin A 7-O-glucoside-6''-malonate	Lipids	Polyketides [PK]	Flavonoids [PK12]	Isoflavonoids [PK1205]
C07605	Bilobalide	Phytochemical compounds	Terpenoids	Diterpenoids (C20)	Ginkgolides
C12625	Biochanin A 7-O-(6-O-malonyl-beta-D-glucoside)	Glycosides	O-glycosides	Flavonoid glycosides	Isoflavones
C12625	Biochanin A 7-O-(6-O-malonyl-beta-D-glucoside)	Lipids	PK Polyketides	PK12 Flavonoids	PK1205 Isoflavonoids
C12625	Biochanin A 7-O-(6-O-malonyl-beta-D-glucoside)	Phytochemical compounds	Flavonoids	Isoflavonoids	Isoflavones
LMPK12050223	Biochanin A 7-O-apiosyl-(1->6)-glucoside	Lipids	Polyketides [PK]	Flavonoids [PK12]	Isoflavonoids [PK1205]
LMPK12050222	Biochanin A 7-O-xylosyl-(1->6)-glucoside	Lipids	Polyketides [PK]	Flavonoids [PK12]	Isoflavonoids [PK1205]
C09622	Botrydial	Lipids	Prenol Lipids [PR]	Isoprenoids [PR01]	C15 isoprenoids (sesquiterpenes) [PR0103]
LMPK12130043	Bracteatin 6-glucoside	Lipids	Polyketides [PK]	Flavonoids [PK12]	Aurone flavonoids [PK1213]
C16410	Bracteatin 6-O-glucoside	Phytochemical compounds	Flavonoids	Flavonoids	Aurones
LMPK12130042	Bractein	Lipids	Polyketides [PK]	Flavonoids [PK12]	Aurone flavonoids [PK1213]
C13915	C16 Sphinganine	Lipids	Sphingolipids [SP]	Sphingoid bases [SP01]	Sphingoid base homologs and variants [SP0104]
C01197	Caffeic acid; Caffeate	Phytochemical compounds	Phenylpropanoids	Monolignols	Caffeate derivatives
C10204	Cajanol	Lipids	Polyketides [PK]	Flavonoids [PK12]	Isoflavonoids [PK1205]
C10204	Cajanol	Phytochemical compounds	Flavonoids	Isoflavonoids	Isoflavanones
LMST03020313	calicoferol D	Lipids	Sterol Lipids [ST]	Secosteroids [ST03]	Vitamin D3 and derivatives [ST0302]
LMPK12110794	Cannflavin A	Lipids	Polyketides [PK]	Flavonoids [PK12]	Flavones and Flavonols [PK1211]
LMPK12140615	Carthamidin 5-glucoside	Lipids	Polyketides [PK]	Flavonoids [PK12]	Flavanones [PK1214]
C08598	Carthamone	Lipids	PK Polyketides	PK12 Flavonoids	PK1212 Chalcones and dihydrochalcones
C08598	Carthamone	Phytochemical compounds	Flavonoids	Flavonoids	Chalcones
LMPK12020052	Catechin 3-O-alpha-L-rhamnoside	Lipids	Polyketides [PK]	Flavonoids [PK12]	Flavans, Flavanols and Leucoanthocyanidins [PK1202]
LMPK12020062	Catechin 7-O-alpha-L-rhamnopyranoside	Lipids	Polyketides [PK]	Flavonoids [PK12]	Flavans, Flavanols and Leucoanthocyanidins [PK1202]
C05906	Catechin-4beta-ol	Lipids	Polyketides [PK]	Flavonoids [PK12]	Flavans, Flavanols and Leucoanthocyanidins [PK1202]
C00185	Cellobiose	Compounds with biological roles	Carbohydrates	Oligosaccharides	Disaccharides
LMSP02020019	Cer(d18:0/h17:0)	Lipids	Sphingolipids [SP]	Ceramides [SP02]	N-acylsphinganines (dihydroceramides) [SP0202]
LMFA01170126	Ceriporic acid A	Lipids	Fatty Acyls [FA]	Fatty Acids and Conjugates [FA01]	Dicarboxylic acids [FA0117]
LMPK12130032	Cernuoside	Lipids	Polyketides [PK]	Flavonoids [PK12]	Aurone flavonoids [PK1213]
LMFA01010026	Cerotic acid	Lipids	Fatty Acyls [FA]	Fatty Acids and Conjugates [FA01]	Straight chain fatty acids [FA0101]
LMPK12120251	Chalconaringenin 4'-glucoside	Lipids	Polyketides [PK]	Flavonoids [PK12]	Chalcones and dihydrochalcones [PK1212]
LMPK12120247	Chalconaringenin 4-glucoside	Lipids	Polyketides [PK]	Flavonoids [PK12]	Chalcones and dihydrochalcones [PK1212]
C09356	Chamissonin diacetate	Phytochemical compounds	Terpenoids	Sesquiterpenoids (C15)	Germacrenes
LMPK12100081	Chapelieric acid methyl ester	Lipids	Polyketides [PK]	Flavonoids [PK12]	Neoflavonoids [PK1210]
LMST01010295	cholesta-5,7,8(14),22E-tetraen-3-one	Lipids	Sterol Lipids [ST]	Sterols [ST01]	Cholesterol and derivatives [ST0101]
LMPK12110151	Chrysin 7-gentiobioside	Lipids	Polyketides [PK]	Flavonoids [PK12]	Flavones and Flavonols [PK1211]
LMPK12110744	Chrysoeriol 6-C-arabinopyranoside-8-C-glucoside	Lipids	Polyketides [PK]	Flavonoids [PK12]	Flavones and Flavonols [PK1211]
LMPK12110743	Chrysoeriol 6-C-glucoside-8-C-arabinopyranoside	Lipids	Polyketides [PK]	Flavonoids [PK12]	Flavones and Flavonols [PK1211]
LMPK12110787	Chrysoeriol 7-alpha-L-arabinofuranosyl-(1->6)-glucoside	Lipids	Polyketides [PK]	Flavonoids [PK12]	Flavones and Flavonols [PK1211]
LMPK12110788	Chrysoeriol 7-apiosyl-(1->6)-glucoside	Lipids	Polyketides [PK]	Flavonoids [PK12]	Flavones and Flavonols [PK1211]
C17669	Chryso-obtusin	Phytochemical compounds	Polyketides	Anthraquinones	Anthraquinone type
C10217	Cinchonain Ib	Lipids	Polyketides [PK]	Flavonoids [PK12]	Flavans, Flavanols and Leucoanthocyanidins [PK1202]
LMPK12020085	Cinchonain Ic	Lipids	Polyketides [PK]	Flavonoids [PK12]	Flavans, Flavanols and Leucoanthocyanidins [PK1202]
LMPK12020086	Cinchonain Id	Lipids	Polyketides [PK]	Flavonoids [PK12]	Flavans, Flavanols and Leucoanthocyanidins [PK1202]
C10762	Cinegalline	Phytochemical compounds	Alkaloids	Alkaloids derived from lysine	Quinolizidine alkaloids
LMFA01030058	cis-10-palmitoleic acid	Lipids	Fatty Acyls [FA]	Fatty Acids and Conjugates [FA01]	Unsaturated fatty acids [FA0103]
LMPK12060045	cis-12a-Hydroxyrot-2'-enonic acid	Lipids	Polyketides [PK]	Flavonoids [PK12]	Rotenoid flavonoids [PK1206]
C03648	cis-3,4-Leucopelargonidin	Phytochemical compounds	Flavonoids	Flavonoids	Flavan 3,4-diols
C08362	cis-9-palmitoleic acid	Lipids	Fatty Acyls [FA]	Fatty Acids and Conjugates [FA01]	Unsaturated fatty acids [FA0103]
C00417	cis-Aconitate	Compounds with biological roles	Organic acids	Carboxylic acids	Tricarboxylic acids
C05839	cis-beta-D-Glucosyl-2-hydroxycinnamate	Phytochemical compounds	Phenylpropanoids	Monolignols	Others
LMFA01030262	cis-Palmitvaccenic acid	Lipids	Fatty Acyls [FA]	Fatty Acids and Conjugates [FA01]	Unsaturated fatty acids [FA0103]
LMPK12120566	Coatline A	Lipids	Polyketides [PK]	Flavonoids [PK12]	Chalcones and dihydrochalcones [PK1212]
LMPK12140109	Coccinoside B	Lipids	Polyketides [PK]	Flavonoids [PK12]	Flavanones [PK1214]
LMFA10000001	Colneleic acid	Lipids	Fatty Acyls [FA]	Fatty ethers [FA10]
C16320	Colnelenic acid	Lipids	Fatty Acyls [FA]	Fatty ethers [FA10]
C00761	Coniferin	Phytochemical compounds	Phenylpropanoids	Monolignols	Coniferyl alcohol derivatives
LMPK12120101	Coreopsin	Lipids	Polyketides [PK]	Flavonoids [PK12]	Chalcones and dihydrochalcones [PK1212]
LMPK12113204	Corniculatusin 3-alpha-L-arabinofuranoside	Lipids	Polyketides [PK]	Flavonoids [PK12]	Flavones and Flavonols [PK1211]
LMPK12111069	Corymbosin	Lipids	Polyketides [PK]	Flavonoids [PK12]	Flavones and Flavonols [PK1211]
LMGP00000055	CPA(18:0)	Lipids	Glycerophospholipids [GP]	Other Glycerophospholipids [GP00]
LMPK12111873	Crenuloside	Lipids	Polyketides [PK]	Flavonoids [PK12]	Flavones and Flavonols [PK1211]
C10799	Cycloprotobuxine C	Phytochemical compounds	Alkaloids	Alkaloids derived by amination reactions	Steroid alkaloids
C10801	Cyclovirobuxine C	Phytochemical compounds	Alkaloids	Alkaloids derived by amination reactions	Steroid alkaloids
LMPK12140413	Cyrtominetin	Lipids	Polyketides [PK]	Flavonoids [PK12]	Flavanones [PK1214]
LMPK12050017	Daidzein 7,4'-di-O-glucoside	Lipids	Polyketides [PK]	Flavonoids [PK12]	Isoflavonoids [PK1205]
C01487	D-Allose	Compounds with biological roles	Carbohydrates	Monosaccharides	Aldoses
LMPK12060014	Dalpanol	Lipids	Polyketides [PK]	Flavonoids [PK12]	Rotenoid flavonoids [PK1206]
C06464	D-Altrose	Compounds with biological roles	Carbohydrates	Monosaccharides	Aldoses
LMPK12111619	Datiscanin	Lipids	Polyketides [PK]	Flavonoids [PK12]	Flavones and Flavonols [PK1211]
LMPK12111620	Datiscin	Lipids	Polyketides [PK]	Flavonoids [PK12]	Flavones and Flavonols [PK1211]
LMSP01030002	Dehydrophytosphingosine	Lipids	Sphingolipids [SP]	Sphingoid bases [SP01]	4-Hydroxysphinganines (Phytosphingosines) [SP0103]
C11671	Deutzioside	Glycosides	O-glycosides	Iridoid glycosides
C11671	Deutzioside	Lipids	Prenol Lipids [PR]	Isoprenoids [PR01]	C10 isoprenoids (monoterpenes) [PR0102]
C11671	Deutzioside	Phytochemical compounds	Terpenoids	Monoterpenoids (C10)	Iridoids
C00095	D-Fructose; Fruit sugar	Compounds with biological roles	Carbohydrates	Monosaccharides	Ketoses
LMGL02010062	DG(16:0/20:3(8Z,11Z,14Z)/0:0)[iso2]	Lipids	Glycerolipids [GL]	Diradylglycerols [GL02]	Diacylglycerols [GL0201]
LMGL02010061	DG(16:1(9Z)/20:2(11Z,14Z)/0:0)[iso2]	Lipids	Glycerolipids [GL]	Diradylglycerols [GL02]	Diacylglycerols [GL0201]
LMGL02010057	DG(18:0/18:3(9Z,12Z,15Z)/0:0)[iso2]	Lipids	Glycerolipids [GL]	Diradylglycerols [GL02]	Diacylglycerols [GL0201]
LMGL02010056	DG(18:1(9Z)/18:2(9Z,12Z)/0:0)[iso2]	Lipids	Glycerolipids [GL]	Diradylglycerols [GL02]	Diacylglycerols [GL0201]
LMGL02010241	DG(19:0/22:5(7Z,10Z,13Z,16Z,19Z)/0:0)[iso2]	Lipids	Glycerolipids [GL]	Diradylglycerols [GL02]	Diacylglycerols [GL0201]
LMGL02010249	DG(20:0/22:5(7Z,10Z,13Z,16Z,19Z)/0:0)[iso2]	Lipids	Glycerolipids [GL]	Diradylglycerols [GL02]	Diacylglycerols [GL0201]
LMGL02010248	DG(20:1(11Z)/22:4(7Z,10Z,13Z,16Z)/0:0)[iso2]	Lipids	Glycerolipids [GL]	Diradylglycerols [GL02]	Diacylglycerols [GL0201]
LMGL02010238	DG(20:2(11Z,14Z)/22:3(10Z,13Z,16Z)/0:0)[iso2]	Lipids	Glycerolipids [GL]	Diradylglycerols [GL02]	Diacylglycerols [GL0201]
LMGL02010254	DG(20:3(8Z,11Z,14Z)/22:2(13Z,16Z)/0:0)[iso2]	Lipids	Glycerolipids [GL]	Diradylglycerols [GL02]	Diacylglycerols [GL0201]
LMGL02010245	DG(20:4(5Z,8Z,11Z,14Z)/22:1(13Z)/0:0)[iso2]	Lipids	Glycerolipids [GL]	Diradylglycerols [GL02]	Diacylglycerols [GL0201]
LMGL02010235	DG(20:5(5Z,8Z,11Z,14Z,17Z)/21:0/0:0)[iso2]	Lipids	Glycerolipids [GL]	Diradylglycerols [GL02]	Diacylglycerols [GL0201]
LMGL02010244	DG(20:5(5Z,8Z,11Z,14Z,17Z)/22:0/0:0)[iso2]	Lipids	Glycerolipids [GL]	Diradylglycerols [GL02]	Diacylglycerols [GL0201]
C00124	D-Galactose	Compounds with biological roles	Carbohydrates	Monosaccharides	Aldoses
C00031	D-Glucose	Compounds with biological roles	Carbohydrates	Monosaccharides	Aldoses
C06465	D-Gulose	Compounds with biological roles	Carbohydrates	Monosaccharides	Aldoses
C06466	D-Idose	Compounds with biological roles	Carbohydrates	Monosaccharides	Aldoses
LMPK12140677	Didymocarpin A	Lipids	Polyketides [PK]	Flavonoids [PK12]	Flavanones [PK1214]
LMPK12113366	Digicitrin	Lipids	Polyketides [PK]	Flavonoids [PK12]	Flavones and Flavonols [PK1211]
LMPK12060013	Dihydroamorphigenin	Lipids	Polyketides [PK]	Flavonoids [PK12]	Rotenoid flavonoids [PK1206]
LMPK12140605	Dihydrobaicalein 7-O-glucuronide	Lipids	Polyketides [PK]	Flavonoids [PK12]	Flavanones [PK1214]
LMPK12140650	Dihydronorwogonin 7-O-glucuronide	Lipids	Polyketides [PK]	Flavonoids [PK12]	Flavanones [PK1214]
C01617	Dihydroquercetin; Taxifolin	Phytochemical compounds	Flavonoids	Flavonoids	Dihyroflavonols
C09260	Dihydrosamidin	Phytochemical compounds	Phenylpropanoids	Coumarins	Coumarins
LMPK12140649	Dihydroskullcap flavone I	Lipids	Polyketides [PK]	Flavonoids [PK12]	Flavanones [PK1214]
LMFA01140019	Dihydrosterculic acid	Lipids	Fatty Acyls [FA]	Fatty Acids and Conjugates [FA01]	Carbocyclic fatty acids [FA0114]
LMPK12110597	Distichin	Lipids	Polyketides [PK]	Flavonoids [PK12]	Flavones and Flavonols [PK1211]
C00159	D-Mannose	Compounds with biological roles	Carbohydrates	Monosaccharides	Aldoses
C06468	D-Psicose	Compounds with biological roles	Carbohydrates	Monosaccharides	Ketoses
C00764	D-Sorbose	Compounds with biological roles	Carbohydrates	Monosaccharides	Ketoses
C00795	D-Tagatose	Compounds with biological roles	Carbohydrates	Monosaccharides	Ketoses
C06467	D-Talose	Compounds with biological roles	Carbohydrates	Monosaccharides	Aldoses
C00525	D-Tryptophan	Compounds with biological roles	Peptides	Amino acids	Other amino acids
LMPK12110501	Elatin(flavonoid)	Lipids	Polyketides [PK]	Flavonoids [PK12]	Flavones and Flavonols [PK1211]
LMSP01080058	Enigmol	Lipids	Sphingolipids [SP]	Sphingoid bases [SP01]	Sphingoid base analogs [SP0108]
LMPK12020033	Ent-afzelechin-7-O-beta-D-glucopyranoside	Lipids	Polyketides [PK]	Flavonoids [PK12]	Flavans, Flavanols and Leucoanthocyanidins [PK1202]
LMPK12020182	ent-Epifisetinidol-4beta-ol	Lipids	Polyketides [PK]	Flavonoids [PK12]	Flavans, Flavanols and Leucoanthocyanidins [PK1202]
LMPK12020181	ent-Fisetinidol-4beta-ol	Lipids	Polyketides [PK]	Flavonoids [PK12]	Flavans, Flavanols and Leucoanthocyanidins [PK1202]
LMPK12020018	ent-Robinetinidol	Lipids	Polyketides [PK]	Flavonoids [PK12]	Flavans, Flavanols and Leucoanthocyanidins [PK1202]
LMPK12020026	Epiafzelechin 3-O-beta-D-allopyranoside	Lipids	Polyketides [PK]	Flavonoids [PK12]	Flavans, Flavanols and Leucoanthocyanidins [PK1202]
LMPK12020028	Epiafzelechin 3-O-beta-D-glucopyranoside	Lipids	Polyketides [PK]	Flavonoids [PK12]	Flavans, Flavanols and Leucoanthocyanidins [PK1202]
LMPK12020030	Epiafzelechin 5-O-beta-D-glucopyranoside	Lipids	Polyketides [PK]	Flavonoids [PK12]	Flavans, Flavanols and Leucoanthocyanidins [PK1202]
C09727	Epicatechin	Lipids	Polyketides [PK]	Flavonoids [PK12]	Flavans, Flavanols and Leucoanthocyanidins [PK1202]
LMPK12020180	Epifisetinidol-4alpha-ol	Lipids	Polyketides [PK]	Flavonoids [PK12]	Flavans, Flavanols and Leucoanthocyanidins [PK1202]
C12136	Epigallocatechin	Lipids	Polyketides [PK]	Flavonoids [PK12]	Flavans, Flavanols and Leucoanthocyanidins [PK1202]
C09731	Epigallocatechin 3-gallate	Lipids	Polyketides [PK]	Flavonoids [PK12]	Proanthocyanidins [PK1203]
C09731	Epigallocatechin 3-gallate	Phytochemical compounds	Flavonoids	Flavonoids	Flavan 3-ols
LMPK12020117	Epigallocatechin 3-O-p-coumarate	Lipids	Polyketides [PK]	Flavonoids [PK12]	Flavans, Flavanols and Leucoanthocyanidins [PK1202]
LMPK12020123	Epigallocatechin 7-O-gallate	Lipids	Polyketides [PK]	Flavonoids [PK12]	Flavans, Flavanols and Leucoanthocyanidins [PK1202]
LMPK12020192	Epimesquitol-4alpha-ol	Lipids	Polyketides [PK]	Flavonoids [PK12]	Flavans, Flavanols and Leucoanthocyanidins [PK1202]
LMPK12020193	Epimesquitol-4beta-ol	Lipids	Polyketides [PK]	Flavonoids [PK12]	Flavans, Flavanols and Leucoanthocyanidins [PK1202]
LMPK12020187	Epioritin-4alpha-ol	Lipids	Polyketides [PK]	Flavonoids [PK12]	Flavans, Flavanols and Leucoanthocyanidins [PK1202]
LMPK12020188	Epioritin-4beta-ol	Lipids	Polyketides [PK]	Flavonoids [PK12]	Flavans, Flavanols and Leucoanthocyanidins [PK1202]
C09407	Eremantholide A	Phytochemical compounds	Terpenoids	Sesquiterpenoids (C15)	Germacrenes
LMST01031011	ergosteryl palmitoleate	Lipids	Sterol Lipids [ST]	Sterols [ST01]	Ergosterols and C24-methyl derivatives [ST0103]
LMPK12140363	Eriodictin	Lipids	Polyketides [PK]	Flavonoids [PK12]	Flavanones [PK1214]
LMPK12140364	Eriodictyol 3'-O-glucoside	Lipids	Polyketides [PK]	Flavonoids [PK12]	Flavanones [PK1214]
LMPK12140361	Eriodictyol 5-O-glucoside	Lipids	Polyketides [PK]	Flavonoids [PK12]	Flavanones [PK1214]
LMPK12140360	Eriodictyol 5-O-rhamnoside	Lipids	Polyketides [PK]	Flavonoids [PK12]	Flavanones [PK1214]
LMPK12140585	Eriodictyol 7,3'-dimethyl ether	Lipids	Polyketides [PK]	Flavonoids [PK12]	Flavanones [PK1214]
LMPK12140368	Eriodictyol 7-glucuronide	Lipids	Polyketides [PK]	Flavonoids [PK12]	Flavanones [PK1214]
LMPK12140362	Eriodictyol 7-O-glucoside	Lipids	Polyketides [PK]	Flavonoids [PK12]	Flavanones [PK1214]
C16319	Etherolenic acid	Lipids	Fatty Acyls [FA]	Fatty ethers [FA10]
C03425	Ethyl oleate	Lipids	Fatty Acyls [FA]	Fatty esters [FA07]	Wax monoesters [FA0701]
LMPK12112924	Eupatolitin 3-apioside	Lipids	Polyketides [PK]	Flavonoids [PK12]	Flavones and Flavonols [PK1211]
LMPK12112661	Europetin 3-rhamnoside	Lipids	Polyketides [PK]	Flavonoids [PK12]	Flavones and Flavonols [PK1211]
C08759	Eurycomalactone	Phytochemical compounds	Terpenoids	Triterpenoids (C30)	Others
LMPK12110050	evolvuside B	Lipids	Polyketides [PK]	Flavonoids [PK12]	Flavones and Flavonols [PK1211]
LMPK12111555	Fisetin 3-glucoside	Lipids	Polyketides [PK]	Flavonoids [PK12]	Flavones and Flavonols [PK1211]
LMPK12111558	Fisetin 4'-glucoside	Lipids	Polyketides [PK]	Flavonoids [PK12]	Flavones and Flavonols [PK1211]
LMPK12111557	Fisetin 7-glucoside	Lipids	Polyketides [PK]	Flavonoids [PK12]	Flavones and Flavonols [PK1211]
LMPK12111559	Fisetin 7-rutinoside	Lipids	Polyketides [PK]	Flavonoids [PK12]	Flavones and Flavonols [PK1211]
C10042	Fisetin 8-C-glucoside	Glycosides	C-glycosides
LMPK12111554	Fisetin 8-C-glucoside	Lipids	Polyketides [PK]	Flavonoids [PK12]	Flavones and Flavonols [PK1211]
LMPK12020179	Fisetinidol-4alpha-ol	Lipids	Polyketides [PK]	Flavonoids [PK12]	Flavans, Flavanols and Leucoanthocyanidins [PK1202]
C09736	Fisetinidol-4beta-ol	Lipids	Polyketides [PK]	Flavonoids [PK12]	Flavans, Flavanols and Leucoanthocyanidins [PK1202]
LMPK12110248	Flavosativaside	Lipids	Polyketides [PK]	Flavonoids [PK12]	Flavones and Flavonols [PK1211]
LMPK12140509	Fleminone	Lipids	Polyketides [PK]	Flavonoids [PK12]	Flavanones [PK1214]
LMPK12113163	Flindulatin	Lipids	Polyketides [PK]	Flavonoids [PK12]	Flavones and Flavonols [PK1211]
LMPK12140238	Floribundoside	Lipids	Polyketides [PK]	Flavonoids [PK12]	Flavanones [PK1214]
C00061	FMN	Compounds with biological roles	Vitamins and Cofactors	Cofactors	Coenzymes
C01934	Fuconic acid	Lipids	Fatty Acyls [FA]	Fatty Acids and Conjugates [FA01]	Hydroxy fatty acids [FA0105]
C13798	Furocarpic acid	Lipids	Fatty Acyls [FA]	Fatty Acids and Conjugates [FA01]	Heterocyclic fatty acids [FA0115]
LMFA01030054	Gaidic acid	Lipids	Fatty Acyls [FA]	Fatty Acids and Conjugates [FA01]	Unsaturated fatty acids [FA0103]
LMPK12111635	Galangin 3-galactosyl-(1->4)-rhamnoside	Lipids	Polyketides [PK]	Flavonoids [PK12]	Flavones and Flavonols [PK1211]
LMPK12111630	Galanginoside	Lipids	Polyketides [PK]	Flavonoids [PK12]	Flavones and Flavonols [PK1211]
LMPK12020124	Gallocatechin 3'-O-gallate	Lipids	Polyketides [PK]	Flavonoids [PK12]	Flavans, Flavanols and Leucoanthocyanidins [PK1202]
LMPK12020120	Gallocatechin 3-O-gallate	Lipids	Polyketides [PK]	Flavonoids [PK12]	Flavans, Flavanols and Leucoanthocyanidins [PK1202]
LMFA02000044	gamma- 12(13)-EpODE	Lipids	Fatty Acyls [FA]	Octadecanoids [FA02]	Other Octadecanoids [FA0200]
LMFA02000042	gamma- 6(7)-EpODE	Lipids	Fatty Acyls [FA]	Octadecanoids [FA02]	Other Octadecanoids [FA0200]
LMFA02000043	gamma- 9(10)-EpODE	Lipids	Fatty Acyls [FA]	Octadecanoids [FA02]	Other Octadecanoids [FA0200]
C14155	gamma-tocotrienol	Lipids	Prenol Lipids [PR]	Quinones and hydroquinones [PR02]	Vitamin E [PR0202]
C15109	Gardenin B	Lipids	Polyketides [PK]	Flavonoids [PK12]	Flavones and Flavonols [PK1211]
C15109	Gardenin B	Phytochemical compounds	Flavonoids	Flavonoids	Flavones
LMFA05000459	Geddyl alcohol	Lipids	Fatty Acyls [FA]	Fatty alcohols [FA05]
LMPK12050171	Genistein 4'-O-neohesperidoside	Lipids	Polyketides [PK]	Flavonoids [PK12]	Isoflavonoids [PK1205]
LMPK12050169	Genistein 7,4'-di-O-glucoside	Lipids	Polyketides [PK]	Flavonoids [PK12]	Isoflavonoids [PK1205]
LMPK12050170	Genistein 7-O-rutinoside	Lipids	Polyketides [PK]	Flavonoids [PK12]	Isoflavonoids [PK1205]
LMPK12111014	Genkwanin 4'-alpha-L-arabinopyranosyl-(1->6)-galactoside	Lipids	Polyketides [PK]	Flavonoids [PK12]	Flavones and Flavonols [PK1211]
C08240	Gentiobiose	Compounds with biological roles	Carbohydrates	Oligosaccharides	Disaccharides
C00859	Gibberellin A1	Lipids	Prenol Lipids [PR]	Isoprenoids [PR01]	C20 isoprenoids (diterpenes) [PR0104]
C00859	Gibberellin A1	Phytochemical compounds	Terpenoids	Diterpenoids (C20)	Gibberellins
C06096	Gibberellin A29	Lipids	Prenol Lipids [PR]	Isoprenoids [PR01]	C20 isoprenoids (diterpenes) [PR0104]
C06096	Gibberellin A29	Phytochemical compounds	Terpenoids	Diterpenoids (C20)	Gibberellins
C11868	Gibberellin A34	Lipids	Prenol Lipids [PR]	Isoprenoids [PR01]	C20 isoprenoids (diterpenes) [PR0104]
C11868	Gibberellin A34	Phytochemical compounds	Terpenoids	Diterpenoids (C20)	Gibberellins
C16802	Glucofrangulin A	Glycosides	O-glycosides	Anthraquinone glycosides
C16802	Glucofrangulin A	Phytochemical compounds	Polyketides	Anthraquinones	Anthraquinone type
C08412	Glucoiberverin	Glycosides	S-glycosides
LMPK12113195	Gossypetin 3-glucuronide	Lipids	Polyketides [PK]	Flavonoids [PK12]	Flavones and Flavonols [PK1211]
LMPK12113197	Gossypetin 7-rhamnoside	Lipids	Polyketides [PK]	Flavonoids [PK12]	Flavones and Flavonols [PK1211]
LMPK12113199	Gossypetin 8-glucuronide	Lipids	Polyketides [PK]	Flavonoids [PK12]	Flavones and Flavonols [PK1211]
C10050	Gossypetin 8-rhamnoside	Glycosides	O-glycosides	Flavonoid glycosides	Flavones and flavonols
LMPK12113194	Gossypetin 8-rhamnoside	Lipids	Polyketides [PK]	Flavonoids [PK12]	Flavones and Flavonols [PK1211]
C10050	Gossypetin 8-rhamnoside	Phytochemical compounds	Flavonoids	Flavonoids	Flavonols
C06511	Guattegaumerine	Phytochemical compounds	Alkaloids	Alkaloids derived from tyrosine	Isoquinoline alkaloids
C10596	Halfordinol	Phytochemical compounds	Alkaloids	Others	Others
C06538	Harmine	Phytochemical compounds	Alkaloids	Alkaloids derived from tryptophan and anthranilic acid	Indole alkaloids
LMPK12140223	Hemiphloin	Lipids	Polyketides [PK]	Flavonoids [PK12]	Flavanones [PK1214]
LMPK12113139	Herbacetin 3-beta-D-glucofuranoside	Lipids	Polyketides [PK]	Flavonoids [PK12]	Flavones and Flavonols [PK1211]
LMPK12113104	Herbacetin 3-glucoside	Lipids	Polyketides [PK]	Flavonoids [PK12]	Flavones and Flavonols [PK1211]
LMPK12113123	Herbacetin 4'-glucoside	Lipids	Polyketides [PK]	Flavonoids [PK12]	Flavones and Flavonols [PK1211]
LMPK12113116	Herbacetin 7-glucoside	Lipids	Polyketides [PK]	Flavonoids [PK12]	Flavones and Flavonols [PK1211]
LMPK12113131	Herbacetin 7-methyl ether 3-glucoside	Lipids	Polyketides [PK]	Flavonoids [PK12]	Flavones and Flavonols [PK1211]
LMPK12113117	Herbacetin 7-rhamnoside	Lipids	Polyketides [PK]	Flavonoids [PK12]	Flavones and Flavonols [PK1211]
LMPK12113120	Herbacetin 8-glucoside	Lipids	Polyketides [PK]	Flavonoids [PK12]	Flavones and Flavonols [PK1211]
LMPK12113122	Herbacetin 8-glucuronide	Lipids	Polyketides [PK]	Flavonoids [PK12]	Flavones and Flavonols [PK1211]
LMPK12113121	Herbacetin 8-rhamnoside	Lipids	Polyketides [PK]	Flavonoids [PK12]	Flavones and Flavonols [PK1211]
C05764	Hexadecanoyl-[acp]	Lipids	FA Fatty acyls	FA07 Fatty esters	FA0706 Fatty acyl ACPs
LMPK12113273	Hibiscetin 3,7,4'-trimethyl ether	Lipids	Polyketides [PK]	Flavonoids [PK12]	Flavones and Flavonols [PK1211]
LMPK12113274	Hibiscetin 3,8,4'-trimethyl ether	Lipids	Polyketides [PK]	Flavonoids [PK12]	Flavones and Flavonols [PK1211]
C16972	Hirsutine	Lipids	PK Polyketides	PK12 Flavonoids	PK1201 Anthocyanidins
C10457	Homoferreirin	Lipids	Polyketides [PK]	Flavonoids [PK12]	Isoflavonoids [PK1205]
LMPK12112232	Horridin (flavone)	Lipids	Polyketides [PK]	Flavonoids [PK12]	Flavones and Flavonols [PK1211]
LMPK12130069	Hovetrichoside C	Lipids	Polyketides [PK]	Flavonoids [PK12]	Aurone flavonoids [PK1213]
C10696	Hydroquinidine	Phytochemical compounds	Alkaloids	Alkaloids derived from tryptophan and anthranilic acid	Quinoline alkaloids
C10073	Hyperin	Glycosides	O-glycosides	Flavonoid glycosides	Flavones and flavonols
C10073	Hyperin	Lipids	PK Polyketides	PK12 Flavonoids	PK1211 Flavones and Flavonols
C10073	Hyperin	Phytochemical compounds	Flavonoids	Flavonoids	Flavonols
LMFA01030808	Hypogeic acid	Lipids	Fatty Acyls [FA]	Fatty Acids and Conjugates [FA01]	Unsaturated fatty acids [FA0103]
LMPK12111402	Hypolaetin 7,8,3',4'-tetramethyl ether	Lipids	Polyketides [PK]	Flavonoids [PK12]	Flavones and Flavonols [PK1211]
LMPK12111390	Hypolaetin 8-rhamnoside	Lipids	Polyketides [PK]	Flavonoids [PK12]	Flavones and Flavonols [PK1211]
C10808	Imperialine	Phytochemical compounds	Alkaloids	Alkaloids derived by amination reactions	Steroid alkaloids
LMPK12110832	Isoaffinetin	Lipids	Polyketides [PK]	Flavonoids [PK12]	Flavones and Flavonols [PK1211]
LMPK12140664	Isocarthamidin 7-O-rhamnoside	Lipids	Polyketides [PK]	Flavonoids [PK12]	Flavanones [PK1214]
LMPK12140665	Isocarthamidin 8-glucoside	Lipids	Polyketides [PK]	Flavonoids [PK12]	Flavanones [PK1214]
LMFA01020024	Isocerotic acid	Lipids	Fatty Acyls [FA]	Fatty Acids and Conjugates [FA01]	Branched fatty acids [FA0102]
LMPK12100080	Isochapelieric acid methyl ester	Lipids	Polyketides [PK]	Flavonoids [PK12]	Neoflavonoids [PK1210]
LMPK12140067	Isocoreopsin	Lipids	Polyketides [PK]	Flavonoids [PK12]	Flavanones [PK1214]
LMPK12110440	Isocytisoside 3''-O-beta-D-xylopyranoside	Lipids	Polyketides [PK]	Flavonoids [PK12]	Flavones and Flavonols [PK1211]
LMPK12110441	Isocytisoside 6''-O-beta-D-apiofuranoside	Lipids	Polyketides [PK]	Flavonoids [PK12]	Flavones and Flavonols [PK1211]
LMPK12110888	Isoetin 4'-glucuronide	Lipids	Polyketides [PK]	Flavonoids [PK12]	Flavones and Flavonols [PK1211]
LMPK12110884	Isoetin 5'-glucoside	Lipids	Polyketides [PK]	Flavonoids [PK12]	Flavones and Flavonols [PK1211]
LMPK12110948	Isoetin 7,2',4',5'-tetramethyl ether	Lipids	Polyketides [PK]	Flavonoids [PK12]	Flavones and Flavonols [PK1211]
LMPK12110882	Isoetin 7-glucoside	Lipids	Polyketides [PK]	Flavonoids [PK12]	Flavones and Flavonols [PK1211]
LMPK12110293	Isofurcatain 7-O-glucoside	Lipids	Polyketides [PK]	Flavonoids [PK12]	Flavones and Flavonols [PK1211]
LMPK12140224	Isohemiphloin	Lipids	Polyketides [PK]	Flavonoids [PK12]	Flavanones [PK1214]
LMFA01020012	Isoheptadecanoic acid	Lipids	Fatty Acyls [FA]	Fatty Acids and Conjugates [FA01]	Branched fatty acids [FA0102]
LMFA01020004	Isolauric acid	Lipids	Fatty Acyls [FA]	Fatty Acids and Conjugates [FA01]	Branched fatty acids [FA0102]
C00252	Isomaltose	Compounds with biological roles	Carbohydrates	Oligosaccharides	Disaccharides
LMPK12110981	Isomolludistin 2''-O-glucoside	Lipids	Polyketides [PK]	Flavonoids [PK12]	Flavones and Flavonols [PK1211]
LMPK12140066	Isomonospermoside	Lipids	Polyketides [PK]	Flavonoids [PK12]	Flavanones [PK1214]
LMST01080063	Isonarthogenin	Lipids	Sterol Lipids [ST]	Sterols [ST01]	Spirostanols and derivatives [ST0108]
LMPK12140092	Isookaninglucoside	Lipids	Polyketides [PK]	Flavonoids [PK12]	Flavanones [PK1214]
LMPK12140093	Isookaninrhamnoside	Lipids	Polyketides [PK]	Flavonoids [PK12]	Flavanones [PK1214]
C01821	Isoorientin	Glycosides	C-glycosides
C01821	Isoorientin	Lipids	PK Polyketides	PK12 Flavonoids	PK1211 Flavones and Flavonols
C01821	Isoorientin	Phytochemical compounds	Flavonoids	Flavonoids	Flavones
LMPK12110480	Isoorientin 2'',6''-diacetate	Lipids	Polyketides [PK]	Flavonoids [PK12]	Flavones and Flavonols [PK1211]
C03870	Isoorientin 2''-O-rhamnoside	Glycosides	C-glycosides
C03870	Isoorientin 2''-O-rhamnoside	Lipids	PK Polyketides	PK12 Flavonoids	PK1211 Flavones and Flavonols
C03870	Isoorientin 2''-O-rhamnoside	Phytochemical compounds	Flavonoids	Flavonoids	Flavones
LMPK12110496	Isoorientin 6''-O-rhamnoside	Lipids	Polyketides [PK]	Flavonoids [PK12]	Flavones and Flavonols [PK1211]
LMPK12110633	Isoorientin 7-O-rhamnoside	Lipids	Polyketides [PK]	Flavonoids [PK12]	Flavones and Flavonols [PK1211]
C09787	Isoplumericin	Phytochemical compounds	Terpenoids	Monoterpenoids (C10)	Iridoids
LMPK12112086	Isoquercitrin	Lipids	Polyketides [PK]	Flavonoids [PK12]	Flavones and Flavonols [PK1211]
LMPK12110596	Isorhamnetin 3-alpha-L-arabinofuranoside	Lipids	Polyketides [PK]	Flavonoids [PK12]	Flavones and Flavonols [PK1211]
LMPK12112370	Isorhamnetin 3-alpha-L-arabinopyranoside-7-rhamnoside	Lipids	Polyketides [PK]	Flavonoids [PK12]	Flavones and Flavonols [PK1211]
LMPK12112368	Isorhamnetin 3-alpha-L-arabinopyranosyl-(1->2)-rhamnoside	Lipids	Polyketides [PK]	Flavonoids [PK12]	Flavones and Flavonols [PK1211]
LMPK12112315	Isorhamnetin 3-galactoside	Lipids	Polyketides [PK]	Flavonoids [PK12]	Flavones and Flavonols [PK1211]
LMPK12110576	Isorhamnetin 3-glucoside	Lipids	Polyketides [PK]	Flavonoids [PK12]	Flavones and Flavonols [PK1211]
LMPK12112392	Isorhamnetin 3-glucuronide-7-sulfate	Lipids	Polyketides [PK]	Flavonoids [PK12]	Flavones and Flavonols [PK1211]
LMPK12110598	Isorhamnetin 3-xyloside	Lipids	Polyketides [PK]	Flavonoids [PK12]	Flavones and Flavonols [PK1211]
LMPK12112367	Isorhamnetin 4'-glucoside	Lipids	Polyketides [PK]	Flavonoids [PK12]	Flavones and Flavonols [PK1211]
LMPK12112365	Isorhamnetin 7-glucoside	Lipids	Polyketides [PK]	Flavonoids [PK12]	Flavones and Flavonols [PK1211]
LMPK12120250	Isosalipurposide	Lipids	Polyketides [PK]	Flavonoids [PK12]	Chalcones and dihydrochalcones [PK1212]
LMPK12110312	Isosaponarin	Lipids	Polyketides [PK]	Flavonoids [PK12]	Flavones and Flavonols [PK1211]
LMPK12111349	Isoscutellarein 7-glucoside	Lipids	Polyketides [PK]	Flavonoids [PK12]	Flavones and Flavonols [PK1211]
LMPK12111342	Isoscutellarein 7-neohesperidoside	Lipids	Polyketides [PK]	Flavonoids [PK12]	Flavones and Flavonols [PK1211]
LMPK12111340	Isoscutellarein 7-xyloside	Lipids	Polyketides [PK]	Flavonoids [PK12]	Flavones and Flavonols [PK1211]
LMPK12110999	Isoswertisin 2''-O-beta-arabinoside	Lipids	Polyketides [PK]	Flavonoids [PK12]	Flavones and Flavonols [PK1211]
LMPK12110979	Isoswertisin 2''-O-xyloside	Lipids	Polyketides [PK]	Flavonoids [PK12]	Flavones and Flavonols [PK1211]
LMFA01020230	Isotricosanoic acid	Lipids	Fatty Acyls [FA]	Fatty Acids and Conjugates [FA01]	Branched fatty acids [FA0102]
LMPK12110224	Isoviolanthin	Lipids	Polyketides [PK]	Flavonoids [PK12]	Flavones and Flavonols [PK1211]
C04199	Isovitexin 2''-O-beta-D-glucoside	Glycosides	C-glycosides
LMPK12110215	Isovitexin 2''-O-galactoside	Lipids	Polyketides [PK]	Flavonoids [PK12]	Flavones and Flavonols [PK1211]
LMPK12110216	Isovitexin 2''-O-rhamnoside	Lipids	Polyketides [PK]	Flavonoids [PK12]	Flavones and Flavonols [PK1211]
LMPK12110322	Isovitexin 4'-O-rhamnopyranoside	Lipids	Polyketides [PK]	Flavonoids [PK12]	Flavones and Flavonols [PK1211]
LMPK12110262	Isovitexin 6''-O-glucoside	Lipids	Polyketides [PK]	Flavonoids [PK12]	Flavones and Flavonols [PK1211]
LMPK12110263	Isovitexin 6''-O-rhamnoside	Lipids	Polyketides [PK]	Flavonoids [PK12]	Flavones and Flavonols [PK1211]
LMPK12110291	Isovitexin 7-O-rhamnoside	Lipids	Polyketides [PK]	Flavonoids [PK12]	Flavones and Flavonols [PK1211]
LMFA01170036	Japanic acid	Lipids	Fatty Acyls [FA]	Fatty Acids and Conjugates [FA01]	Dicarboxylic acids [FA0117]
LMPK12111839	Juglanin	Lipids	Polyketides [PK]	Flavonoids [PK12]	Flavones and Flavonols [PK1211]
LMPK12110552	Kaempferide 3-rhamnoside-7-xyloside	Lipids	Polyketides [PK]	Flavonoids [PK12]	Flavones and Flavonols [PK1211]
C16981	Kaempferitrin	Glycosides	O-glycosides	Flavonoid glycosides	Flavones and flavonols
C16981	Kaempferitrin	Lipids	PK Polyketides	PK12 Flavonoids	PK1211 Flavones and Flavonols
LMPK12111947	Kaempferol 3-(3'',4''-diacetylglucoside)	Lipids	Polyketides [PK]	Flavonoids [PK12]	Flavones and Flavonols [PK1211]
LMPK12111689	Kaempferol 3-(6''-malonylgalactoside)	Lipids	Polyketides [PK]	Flavonoids [PK12]	Flavones and Flavonols [PK1211]
LMPK12111784	Kaempferol 3-(6''-malonylglucoside)	Lipids	Polyketides [PK]	Flavonoids [PK12]	Flavones and Flavonols [PK1211]
LMPK12111662	Kaempferol 3-alpha-D-galactoside	Lipids	Polyketides [PK]	Flavonoids [PK12]	Flavones and Flavonols [PK1211]
LMPK12111726	Kaempferol 3-alpha-D-glucoside	Lipids	Polyketides [PK]	Flavonoids [PK12]	Flavones and Flavonols [PK1211]
LMPK12111739	Kaempferol 3-alpha-D-glucoside-7-rhamnoside	Lipids	Polyketides [PK]	Flavonoids [PK12]	Flavones and Flavonols [PK1211]
LMPK12111840	Kaempferol 3-alpha-L-arabinopyranoside	Lipids	Polyketides [PK]	Flavonoids [PK12]	Flavones and Flavonols [PK1211]
LMPK12111672	Kaempferol 3-galactoside-7-rhamnoside	Lipids	Polyketides [PK]	Flavonoids [PK12]	Flavones and Flavonols [PK1211]
LMPK12111740	Kaempferol 3-glucoside-7-rhamnoside	Lipids	Polyketides [PK]	Flavonoids [PK12]	Flavones and Flavonols [PK1211]
LMPK12111857	Kaempferol 3-glucosyl-(1->2)-rhamnoside	Lipids	Polyketides [PK]	Flavonoids [PK12]	Flavones and Flavonols [PK1211]
LMPK12111732	Kaempferol 3-neohesperidoside	Lipids	Polyketides [PK]	Flavonoids [PK12]	Flavones and Flavonols [PK1211]
C12626	Kaempferol 3-O-beta-D-galactoside	Lipids	PK Polyketides	PK12 Flavonoids	PK1211 Flavones and Flavonols
C12249	Kaempferol 3-O-glucoside	Glycosides	O-glycosides	Flavonoid glycosides	Flavones and flavonols
C12249	Kaempferol 3-O-glucoside	Phytochemical compounds	Flavonoids	Flavonoids	Flavonols
LMPK12111907	Kaempferol 3-rhamnoside-(1->2)-rhamnoside	Lipids	Polyketides [PK]	Flavonoids [PK12]	Flavones and Flavonols [PK1211]
LMPK12111864	Kaempferol 3-rhamnoside-7-glucoside	Lipids	Polyketides [PK]	Flavonoids [PK12]	Flavones and Flavonols [PK1211]
LMPK12111668	Kaempferol 3-rhamnosyl-(1->2)-galactoside	Lipids	Polyketides [PK]	Flavonoids [PK12]	Flavones and Flavonols [PK1211]
LMPK12111669	Kaempferol 3-robinobioside	Lipids	Polyketides [PK]	Flavonoids [PK12]	Flavones and Flavonols [PK1211]
LMPK12111733	Kaempferol 3-rungioside	Lipids	Polyketides [PK]	Flavonoids [PK12]	Flavones and Flavonols [PK1211]
LMPK12111841	Kaempferol 3-xyloside	Lipids	Polyketides [PK]	Flavonoids [PK12]	Flavones and Flavonols [PK1211]
LMPK12111853	Kaempferol 4'-glucoside	Lipids	Polyketides [PK]	Flavonoids [PK12]	Flavones and Flavonols [PK1211]
LMPK12111845	Kaempferol 5-glucoside	Lipids	Polyketides [PK]	Flavonoids [PK12]	Flavones and Flavonols [PK1211]
LMPK12111874	Kaempferol 7,4'-dirhamnoside	Lipids	Polyketides [PK]	Flavonoids [PK12]	Flavones and Flavonols [PK1211]
LMPK12111849	Kaempferol 7-alloside	Lipids	Polyketides [PK]	Flavonoids [PK12]	Flavones and Flavonols [PK1211]
LMPK12111847	Kaempferol 7-alpha-L-arabinoside	Lipids	Polyketides [PK]	Flavonoids [PK12]	Flavones and Flavonols [PK1211]
LMPK12111850	Kaempferol 7-galactoside	Lipids	Polyketides [PK]	Flavonoids [PK12]	Flavones and Flavonols [PK1211]
LMPK12111872	Kaempferol 7-galactosyl-(1->4)-rhamnoside	Lipids	Polyketides [PK]	Flavonoids [PK12]	Flavones and Flavonols [PK1211]
LMPK12111871	Kaempferol 7-neohesperidoside	Lipids	Polyketides [PK]	Flavonoids [PK12]	Flavones and Flavonols [PK1211]
LMPK12111910	Kaempferol 7-rhamnoside-4'-glucoside	Lipids	Polyketides [PK]	Flavonoids [PK12]	Flavones and Flavonols [PK1211]
LMPK12111848	Kaempferol 7-xyloside	Lipids	Polyketides [PK]	Flavonoids [PK12]	Flavones and Flavonols [PK1211]
C12626	Kaempferol-3-O-galactoside	Glycosides	O-glycosides	Flavonoid glycosides	Flavones and flavonols
C12626	Kaempferol-3-O-galactoside	Phytochemical compounds	Flavonoids	Flavonoids	Flavonols
LMPK12112597	Keyakinin B	Lipids	Polyketides [PK]	Flavonoids [PK12]	Flavones and Flavonols [PK1211]
LMST03060004	KH 1049	Lipids	Sterol Lipids [ST]	Secosteroids [ST03]	Vitamin D7 and derivatives [ST0306]
LMFA01010032	Lacceroic acid	Lipids	Fatty Acyls [FA]	Fatty Acids and Conjugates [FA01]	Straight chain fatty acids [FA0101]
C13838	Lactobacillic acid	Lipids	Fatty Acyls [FA]	Fatty Acids and Conjugates [FA01]	Carbocyclic fatty acids [FA0114]
C00243	Lactose; Milk sugar	Compounds with biological roles	Carbohydrates	Oligosaccharides	Disaccharides
C02048	Laminaribiose	Compounds with biological roles	Carbohydrates	Oligosaccharides	Disaccharides
C11645	Lamioside	Glycosides	O-glycosides	Iridoid glycosides
C11645	Lamioside	Lipids	Prenol Lipids [PR]	Isoprenoids [PR01]	C10 isoprenoids (monoterpenes) [PR0102]
C11645	Lamioside	Phytochemical compounds	Terpenoids	Monoterpenoids (C10)	Iridoids
LMPK12080059	Lapathinol	Lipids	Polyketides [PK]	Flavonoids [PK12]	Isoflavans [PK1208]
LMPK12112477	Laricitrin 3-rhamnoside	Lipids	Polyketides [PK]	Flavonoids [PK12]	Flavones and Flavonols [PK1211]
LMPK12112480	Larycitrin 3-alpha-L-arabinofuranoside	Lipids	Polyketides [PK]	Flavonoids [PK12]	Flavones and Flavonols [PK1211]
C02679	Lauric acid	Lipids	Fatty Acyls [FA]	Fatty Acids and Conjugates [FA01]	Straight chain fatty acids [FA0101]
C02679	Lauric acid	Phytochemical compounds	Fatty acids related compounds	Fatty acids	Saturated fatty acids
C02679	Lauric acid	Compounds with biological roles	Lipids	Fatty acids	Saturated fatty acids
LMPK12050468	Lespedeol C	Lipids	Polyketides [PK]	Flavonoids [PK12]	Isoflavonoids [PK1205]
LMPK12020202	Leucocyanidin	Lipids	Polyketides [PK]	Flavonoids [PK12]	Flavans, Flavanols and Leucoanthocyanidins [PK1202]
C05906	Leucocyanidin	Phytochemical compounds	Flavonoids	Flavonoids	Flavan 3,4-diols
C01719	L-Fructose	Compounds with biological roles	Carbohydrates	Monosaccharides	Ketoses
C01825	L-Galactose	Compounds with biological roles	Carbohydrates	Monosaccharides	Aldoses
C15923	L-Gulose	Compounds with biological roles	Carbohydrates	Monosaccharides	Aldoses
LMPK12120569	Licoagroside F	Lipids	Polyketides [PK]	Flavonoids [PK12]	Chalcones and dihydrochalcones [PK1212]
LMPK12113333	Limocitrol	Lipids	Polyketides [PK]	Flavonoids [PK12]	Flavones and Flavonols [PK1211]
C00247	L-Sorbose	Compounds with biological roles	Carbohydrates	Monosaccharides	Ketoses
C05907	Luteoforol	Lipids	PK Polyketides	PK12 Flavonoids	PK1202 Flavans, Flavanols and Leucoanthocyanidins
C05907	Luteoforol	Phytochemical compounds	Flavonoids	Flavonoids	Flavan 4-ols
LMPK12110649	Luteolin 3'-glucoside	Lipids	Polyketides [PK]	Flavonoids [PK12]	Flavones and Flavonols [PK1211]
LMPK12110774	Luteolin 3'-methyl ether 7-apiosyl-(1->2)-glucoside	Lipids	Polyketides [PK]	Flavonoids [PK12]	Flavones and Flavonols [PK1211]
LMPK12110773	Luteolin 3'-methyl ether 7-arabinosyl-(1->2)-galactoside	Lipids	Polyketides [PK]	Flavonoids [PK12]	Flavones and Flavonols [PK1211]
LMPK12110647	Luteolin 3'-xyloside	Lipids	Polyketides [PK]	Flavonoids [PK12]	Flavones and Flavonols [PK1211]
LMPK12110652	Luteolin 4'-glucoside	Lipids	Polyketides [PK]	Flavonoids [PK12]	Flavones and Flavonols [PK1211]
LMPK12110812	Luteolin 4'-methyl ether 7-alpha-L-arabinofuranosyl-(1->6)-beta-D-glucoside	Lipids	Polyketides [PK]	Flavonoids [PK12]	Flavones and Flavonols [PK1211]
LMPK12110813	Luteolin 4'-methyl ether 7-xylosyl-(1->6)-glucoside	Lipids	Polyketides [PK]	Flavonoids [PK12]	Flavones and Flavonols [PK1211]
LMPK12110674	Luteolin 4'-neohesperidoside	Lipids	Polyketides [PK]	Flavonoids [PK12]	Flavones and Flavonols [PK1211]
LMPK12110700	Luteolin 4'-rutinoside	Lipids	Polyketides [PK]	Flavonoids [PK12]	Flavones and Flavonols [PK1211]
LMPK12110689	Luteolin 5-(6''-malonylglucoside)	Lipids	Polyketides [PK]	Flavonoids [PK12]	Flavones and Flavonols [PK1211]
LMPK12110637	Luteolin 5-glucoside	Lipids	Polyketides [PK]	Flavonoids [PK12]	Flavones and Flavonols [PK1211]
LMPK12110962	Luteolin 5-methyl ether 7-xylosyl-(1->6)-glucoside	Lipids	Polyketides [PK]	Flavonoids [PK12]	Flavones and Flavonols [PK1211]
LMPK12110707	Luteolin 5-O-rutinoside	Lipids	Polyketides [PK]	Flavonoids [PK12]	Flavones and Flavonols [PK1211]
LMPK12110517	Luteolin 6-C-alpha-L-arabinopyranoside	Lipids	Polyketides [PK]	Flavonoids [PK12]	Flavones and Flavonols [PK1211]
LMPK12110695	Luteolin 7-(2''-glucuronosyllactate)	Lipids	Polyketides [PK]	Flavonoids [PK12]	Flavones and Flavonols [PK1211]
LMPK12110643	Luteolin 7-galactoside	Lipids	Polyketides [PK]	Flavonoids [PK12]	Flavones and Flavonols [PK1211]
LMPK12110642	Luteolin 7-glucoside	Lipids	Polyketides [PK]	Flavonoids [PK12]	Flavones and Flavonols [PK1211]
LMPK12110659	Luteolin 7-neohesperidoside	Lipids	Polyketides [PK]	Flavonoids [PK12]	Flavones and Flavonols [PK1211]
C10103	Luteolin 7-O-(6''-malonylglucoside)	Glycosides	O-glycosides	Flavonoid glycosides	Flavones and flavonols
C10103	Luteolin 7-O-(6''-malonylglucoside)	Lipids	PK Polyketides	PK12 Flavonoids	PK1211 Flavones and Flavonols
C10103	Luteolin 7-O-(6''-malonylglucoside)	Phytochemical compounds	Flavonoids	Flavonoids	Flavones
C03951	Luteolin 7-O-beta-D-glucoside	Glycosides	O-glycosides	Flavonoid glycosides	Flavones and flavonols
C03951	Luteolin 7-O-beta-D-glucoside	Lipids	PK Polyketides	PK12 Flavonoids	PK1211 Flavones and Flavonols
C03951	Luteolin 7-O-beta-D-glucoside	Phytochemical compounds	Flavonoids	Flavonoids	Flavones
C12630	Luteolin 7-O-neohesperidoside	Lipids	PK Polyketides	PK12 Flavonoids	PK1211 Flavones and Flavonols
LMPK12110711	Luteolin 7-rhamnosyl(1->6)galactoside	Lipids	Polyketides [PK]	Flavonoids [PK12]	Flavones and Flavonols [PK1211]
LMPK12110658	Luteolin 7-rutinoside	Lipids	Polyketides [PK]	Flavonoids [PK12]	Flavones and Flavonols [PK1211]
LMPK12110640	Luteolin 7-xyloside	Lipids	Polyketides [PK]	Flavonoids [PK12]	Flavones and Flavonols [PK1211]
LMFA01030261	Lycopodic acid	Lipids	Fatty Acyls [FA]	Fatty Acids and Conjugates [FA01]	Unsaturated fatty acids [FA0103]
LMPK12050478	Macrocarposide	Lipids	Polyketides [PK]	Flavonoids [PK12]	Isoflavonoids [PK1205]
LMPK12130070	Maesopsin 6-beta-D-glucopyranoside	Lipids	Polyketides [PK]	Flavonoids [PK12]	Aurone flavonoids [PK1213]
C16197	Malonylglycitin	Glycosides	O-glycosides	Flavonoid glycosides	Isoflavones
C16197	Malonylglycitin	Phytochemical compounds	Flavonoids	Isoflavonoids	Isoflavones
C00208	Maltose; Malt sugar	Compounds with biological roles	Carbohydrates	Oligosaccharides	Disaccharides
C01728	Mannobiose	Compounds with biological roles	Carbohydrates	Oligosaccharides	Disaccharides
LMPK12120156	Marein	Lipids	Polyketides [PK]	Flavonoids [PK12]	Chalcones and dihydrochalcones [PK1212]
LMFA01010017	Margaric acid	Lipids	Fatty Acyls [FA]	Fatty Acids and Conjugates [FA01]	Straight chain fatty acids [FA0101]
LMPK12130009	Maritimein	Lipids	Polyketides [PK]	Flavonoids [PK12]	Aurone flavonoids [PK1213]
LMPK12130018	Maritimetin 6-O-(3'',6''-di-O-acetylglucoside)	Lipids	Polyketides [PK]	Flavonoids [PK12]	Aurone flavonoids [PK1213]
LMPK12130014	Maritimetin 7-glucoside	Lipids	Polyketides [PK]	Flavonoids [PK12]	Aurone flavonoids [PK1213]
LMPK12112501	Mearnsitrin	Lipids	Polyketides [PK]	Flavonoids [PK12]	Flavones and Flavonols [PK1211]
C05402	Melibiose	Compounds with biological roles	Carbohydrates	Oligosaccharides	Disaccharides
LMPK12070084	Melilotocarpan D	Lipids	Polyketides [PK]	Flavonoids [PK12]	Pterocarpans [PK1207]
LMPK12070085	Melilotocarpan E	Lipids	Polyketides [PK]	Flavonoids [PK12]	Pterocarpans [PK1207]
LMPK12110217	Meloside A	Lipids	Polyketides [PK]	Flavonoids [PK12]	Flavones and Flavonols [PK1211]
LMPK12020021	Mesquitol	Lipids	Polyketides [PK]	Flavonoids [PK12]	Flavans, Flavanols and Leucoanthocyanidins [PK1202]
LMPK12020191	Mesquitol-4beta-ol	Lipids	Polyketides [PK]	Flavonoids [PK12]	Flavans, Flavanols and Leucoanthocyanidins [PK1202]
LMFA01040052	methyl 10,12,13,15-bisepidioxy-16-hydroperoxy-8E-octadecenoate	Lipids	Fatty Acyls [FA]	Fatty Acids and Conjugates [FA01]	Hydroperoxy fatty acids [FA0104]
LMFA01040057	methyl 10,12,13,16-bisepidioxy-9-hydroperoxy-14-octadecenoate	Lipids	Fatty Acyls [FA]	Fatty Acids and Conjugates [FA01]	Hydroperoxy fatty acids [FA0104]
LMFA01070013	methyl 12,13-epoxy-9,15-octadecadienoate	Lipids	Fatty Acyls [FA]	Fatty Acids and Conjugates [FA01]	Epoxy fatty acids [FA0107]
LMFA01070014	methyl 15,16-epoxy-9,12-octadecadienoate	Lipids	Fatty Acyls [FA]	Fatty Acids and Conjugates [FA01]	Epoxy fatty acids [FA0107]
LMFA01050151	methyl 8-[2-(2-formyl-vinyl)-3-hydroxy-5-oxo-cyclopentyl]-octanoate	Lipids	Fatty Acyls [FA]	Fatty Acids and Conjugates [FA01]	Hydroxy fatty acids [FA0105]
LMFA01070012	methyl 9,10-epoxy-12,15-octadecadienoate	Lipids	Fatty Acyls [FA]	Fatty Acids and Conjugates [FA01]	Epoxy fatty acids [FA0107]
LMFA01040058	methyl 9,12,13,15-bisepidioxy-16-hydroperoxy-10-octadecenoate	Lipids	Fatty Acyls [FA]	Fatty Acids and Conjugates [FA01]	Hydroperoxy fatty acids [FA0104]
LMFA01040051	methyl 9-hydroperoxy-10,12,13,15-bisepidioxy-16E-octadecenoate	Lipids	Fatty Acyls [FA]	Fatty Acids and Conjugates [FA01]	Hydroperoxy fatty acids [FA0104]
C16995	Methyl hexadecanoate	Lipids	Fatty Acyls [FA]	Fatty esters [FA07]	Wax monoesters [FA0701]
C02170	Methylmalonic acid	Lipids	Fatty Acyls [FA]	Fatty Acids and Conjugates [FA01]	Dicarboxylic acids [FA0117]
LMGL01010025	MG(0:0/16:0/0:0)	Lipids	Glycerolipids [GL]	Monoradylglycerols [GL01]	Monoacylglycerols [GL0101]
LMGL01010024	MG(0:0/18:1(9Z)/0:0)	Lipids	Glycerolipids [GL]	Monoradylglycerols [GL01]	Monoacylglycerols [GL0101]
LMGL01010027	MG(0:0/22:6(4Z,7Z,10Z,13Z,16Z,19Z)/0:0)	Lipids	Glycerolipids [GL]	Monoradylglycerols [GL01]	Monoacylglycerols [GL0101]
LMGL01010009	MG(16:0/0:0/0:0)	Lipids	Glycerolipids [GL]	Monoradylglycerols [GL01]	Monoacylglycerols [GL0101]
LMGL01010001	MG(16:0/0:0/0:0)[rac]	Lipids	Glycerolipids [GL]	Monoradylglycerols [GL01]	Monoacylglycerols [GL0101]
LMGL01010003	MG(18:0/0:0/0:0)[rac]	Lipids	Glycerolipids [GL]	Monoradylglycerols [GL01]	Monoacylglycerols [GL0101]
LMGL01010004	MG(18:1(11E)/0:0/0:0)[rac]	Lipids	Glycerolipids [GL]	Monoradylglycerols [GL01]	Monoacylglycerols [GL0101]
LMGL01010005	MG(18:1(9Z)/0:0/0:0)[rac]	Lipids	Glycerolipids [GL]	Monoradylglycerols [GL01]	Monoacylglycerols [GL0101]
C09511	Mikanolide	Phytochemical compounds	Terpenoids	Sesquiterpenoids (C15)	Germacrenes
LMPK12112173	Miquelianin	Lipids	Polyketides [PK]	Flavonoids [PK12]	Flavones and Flavonols [PK1211]
LMPK12110982	Molludistin 2''-O-glucoside	Lipids	Polyketides [PK]	Flavonoids [PK12]	Flavones and Flavonols [PK1211]
LMPK12120026	Monospermoside	Lipids	Polyketides [PK]	Flavonoids [PK12]	Chalcones and dihydrochalcones [PK1212]
LMPK12140692	Mosloflavanone	Lipids	Polyketides [PK]	Flavonoids [PK12]	Flavanones [PK1214]
LMPK12070067	Mucronucarpan	Lipids	Polyketides [PK]	Flavonoids [PK12]	Pterocarpans [PK1207]
LMPK12080053	Mucroquinone	Lipids	Polyketides [PK]	Flavonoids [PK12]	Isoflavans [PK1208]
C09702	Mukaadial	Phytochemical compounds	Terpenoids	Sesquiterpenoids (C15)	Farnesenes
C17600	Multiflorin B	Glycosides	O-glycosides	Flavonoid glycosides	Flavones and flavonols
C17600	Multiflorin B	Lipids	PK Polyketides	PK12 Flavonoids	PK1211 Flavones and Flavonols
LMFA01020310	Mycocerosic acid (C26)	Lipids	Fatty Acyls [FA]	Fatty Acids and Conjugates [FA01]	Branched fatty acids [FA0102]
LMFA01020316	Mycocerosic acid (C32)	Lipids	Fatty Acyls [FA]	Fatty Acids and Conjugates [FA01]	Branched fatty acids [FA0102]
LMFA01020295	Mycosanoic acid (C26)	Lipids	Fatty Acyls [FA]	Fatty Acids and Conjugates [FA01]	Branched fatty acids [FA0102]
C00137	myo-Inositol	Compounds with biological roles	Carbohydrates	Monosaccharides	Sugar alcohols
LMPK12112463	Myricetin 3-(2''-acetylrhamnoside)	Lipids	Polyketides [PK]	Flavonoids [PK12]	Flavones and Flavonols [PK1211]
LMPK12112785	Myricetin 3,4'-dimethyl ether 3'-xyloside	Lipids	Polyketides [PK]	Flavonoids [PK12]	Flavones and Flavonols [PK1211]
LMPK12112444	Myricetin 3-acetylrhamnoside	Lipids	Polyketides [PK]	Flavonoids [PK12]	Flavones and Flavonols [PK1211]
LMPK12112437	Myricetin 3-glucuronide	Lipids	Polyketides [PK]	Flavonoids [PK12]	Flavones and Flavonols [PK1211]
LMPK12112452	Myricetin 3'-rhamnoside	Lipids	Polyketides [PK]	Flavonoids [PK12]	Flavones and Flavonols [PK1211]
LMPK12112553	Myricetin 5-methyl ether 3-rhamnoside	Lipids	Polyketides [PK]	Flavonoids [PK12]	Flavones and Flavonols [PK1211]
C10108	Myricitrin	Glycosides	O-glycosides	Flavonoid glycosides	Flavones and flavonols
LMPK12112436	Myricitrin	Lipids	Polyketides [PK]	Flavonoids [PK12]	Flavones and Flavonols [PK1211]
C10108	Myricitrin	Phytochemical compounds	Flavonoids	Flavonoids	Flavonols
LMFA08020028	N,N-(2,2-dihydroxy-ethyl) arachidonoyl amine	Lipids	Fatty Acyls [FA]	Fatty amides [FA08]	N-acyl amines [FA0802]
C08309	N,N-Dimethyl-5-methoxytryptamine	Phytochemical compounds	Alkaloids	Alkaloids derived from tryptophan and anthranilic acid	Indole alkaloids
LMFA08020022	N'-5Z,8Z,11Z,14Z-eicosatetraenoyl-N''-diethyl-ethylenediamine	Lipids	Fatty Acyls [FA]	Fatty amides [FA08]	N-acyl amines [FA0802]
LMPK12140243	Naringenin 4'-O-galactoside	Lipids	Polyketides [PK]	Flavonoids [PK12]	Flavanones [PK1214]
LMPK12140242	Naringenin 4'-O-glucoside	Lipids	Polyketides [PK]	Flavonoids [PK12]	Flavanones [PK1214]
C09099	Naringenin 7-O-beta-D-glucoside	Glycosides	O-glycosides	Flavonoid glycosides	Flavanones
C09099	Naringenin 7-O-beta-D-glucoside	Lipids	PK Polyketides	PK12 Flavonoids	PK1214 Flavanones
C09099	Naringenin 7-O-beta-D-glucoside	Phytochemical compounds	Flavonoids	Flavonoids	Flavanones
LMFA01060025	n-butyrl n-valeric acid	Lipids	Fatty Acyls [FA]	Fatty Acids and Conjugates [FA01]	Oxo fatty acids [FA0106]
C09803	Neoastilbin	Glycosides	O-glycosides	Flavonoid glycosides	Flavanones
C09803	Neoastilbin	Phytochemical compounds	Flavonoids	Flavonoids	Dihyroflavonols
C17675	Neocarthamin	Glycosides	O-glycosides	Flavonoid glycosides	Flavanones
LMPK12110290	Neosaponarin	Lipids	Polyketides [PK]	Flavonoids [PK12]	Flavones and Flavonols [PK1211]
LMPK12111221	Nepetin 4'-glucoside	Lipids	Polyketides [PK]	Flavonoids [PK12]	Flavones and Flavonols [PK1211]
LMPK12111222	Nepetin 7-rhamnoside-3'-xyloside	Lipids	Polyketides [PK]	Flavonoids [PK12]	Flavones and Flavonols [PK1211]
LMFA01060022	n-heptanoyl acetic acid	Lipids	Fatty Acyls [FA]	Fatty Acids and Conjugates [FA01]	Oxo fatty acids [FA0106]
LMPK12111734	Nicotiflorin	Lipids	Polyketides [PK]	Flavonoids [PK12]	Flavones and Flavonols [PK1211]
C01518	Nigerose	Compounds with biological roles	Carbohydrates	Oligosaccharides	Disaccharides
LMPK12130067	Nigrescin	Lipids	Polyketides [PK]	Flavonoids [PK12]	Aurone flavonoids [PK1213]
LMPK12070071	Nissolicarpin	Lipids	Polyketides [PK]	Flavonoids [PK12]	Pterocarpans [PK1207]
LMFA00000004	N-linolenoyl-glutamine	Lipids	Fatty Acyls [FA]	Other Fatty Acyls [FA00]
LMFA08020092	N-oleoyl phenylalanine	Lipids	Fatty Acyls [FA]	Fatty amides [FA08]	N-acyl amines [FA0802]
LMPK12120514	Nothofagin	Lipids	Polyketides [PK]	Flavonoids [PK12]	Chalcones and dihydrochalcones [PK1212]
LMFA08020079	N-palmitoyl glycine	Lipids	Fatty Acyls [FA]	Fatty amides [FA08]	N-acyl amines [FA0802]
LMFA08020112	N-palmitoyl isoleucine	Lipids	Fatty Acyls [FA]	Fatty amides [FA08]	N-acyl amines [FA0802]
LMFA08020115	N-palmitoyl leucine	Lipids	Fatty Acyls [FA]	Fatty amides [FA08]	N-acyl amines [FA0802]
LMFA08020106	N-stearoyl GABA	Lipids	Fatty Acyls [FA]	Fatty amides [FA08]	N-acyl amines [FA0802]
LMPK12120579	Nubigenol	Lipids	Polyketides [PK]	Flavonoids [PK12]	Chalcones and dihydrochalcones [PK1212]
C13825	O-Hexanoyl-adenosine monophosphate	Lipids	FA Fatty acyls	FA07 Fatty esters	FA0708 Fatty acyl adenylates
LMPK12120155	Okanin 3'-glucoside	Lipids	Polyketides [PK]	Flavonoids [PK12]	Chalcones and dihydrochalcones [PK1212]
C09520	Onopordopicrin	Phytochemical compounds	Terpenoids	Sesquiterpenoids (C15)	Germacrenes
C10114	Orientin	Glycosides	C-glycosides
C10114	Orientin	Lipids	PK Polyketides	PK12 Flavonoids	PK1211 Flavones and Flavonols
C10114	Orientin	Phytochemical compounds	Flavonoids	Flavonoids	Flavones
LMPK12110479	Orientin 2'',6''-diacetate	Lipids	Polyketides [PK]	Flavonoids [PK12]	Flavones and Flavonols [PK1211]
LMPK12110494	Orientin 2''-O-rhamnoside	Lipids	Polyketides [PK]	Flavonoids [PK12]	Flavones and Flavonols [PK1211]
LMPK12110537	Orientin 7-O-rhamnoside	Lipids	Polyketides [PK]	Flavonoids [PK12]	Flavones and Flavonols [PK1211]
LMPK12020186	Oritin-4beta-ol	Lipids	Polyketides [PK]	Flavonoids [PK12]	Flavans, Flavanols and Leucoanthocyanidins [PK1202]
LMPK12050237	Orobol 7-O-(6''-malonylglucoside)	Lipids	Polyketides [PK]	Flavonoids [PK12]	Isoflavonoids [PK1205]
LMPK12050235	Orobol 7-O-glucoside	Lipids	Polyketides [PK]	Flavonoids [PK12]	Isoflavonoids [PK1205]
LMPK12120201	Orotinichalcone	Lipids	Polyketides [PK]	Flavonoids [PK12]	Chalcones and dihydrochalcones [PK1212]
LMPK12050491	Ougenin	Lipids	Polyketides [PK]	Flavonoids [PK12]	Isoflavonoids [PK1205]
LMGP10010077	PA(13:0/18:3(6Z,9Z,12Z))	Lipids	Glycerophospholipids [GP]	Glycerophosphates [GP10]	Diacylglycerophosphates [GP1001]
LMGP10010078	PA(13:0/18:3(9Z,12Z,15Z))	Lipids	Glycerophospholipids [GP]	Glycerophosphates [GP10]	Diacylglycerophosphates [GP1001]
LMGP10010116	PA(14:1(9Z)/17:2(9Z,12Z))	Lipids	Glycerophospholipids [GP]	Glycerophosphates [GP10]	Diacylglycerophosphates [GP1001]
LMGP10010279	PA(17:2(9Z,12Z)/14:1(9Z))	Lipids	Glycerophospholipids [GP]	Glycerophosphates [GP10]	Diacylglycerophosphates [GP1001]
LMGP10010365	PA(18:3(6Z,9Z,12Z)/13:0)	Lipids	Glycerophospholipids [GP]	Glycerophosphates [GP10]	Diacylglycerophosphates [GP1001]
LMGP10010396	PA(18:3(9Z,12Z,15Z)/13:0)	Lipids	Glycerophospholipids [GP]	Glycerophosphates [GP10]	Diacylglycerophosphates [GP1001]
LMGP10020081	PA(O-16:0/18:2(9Z,12Z))	Lipids	Glycerophospholipids [GP]	Glycerophosphates [GP10]	1-alkyl,2-acylglycerophosphates [GP1002]
LMGP10020017	PA(O-16:0/22:2(13Z,16Z))	Lipids	Glycerophospholipids [GP]	Glycerophosphates [GP10]	1-alkyl,2-acylglycerophosphates [GP1002]
LMGP10020036	PA(O-18:0/20:2(11Z,14Z))	Lipids	Glycerophospholipids [GP]	Glycerophosphates [GP10]	1-alkyl,2-acylglycerophosphates [GP1002]
LMGP10020054	PA(O-20:0/18:2(9Z,12Z))	Lipids	Glycerophospholipids [GP]	Glycerophosphates [GP10]	1-alkyl,2-acylglycerophosphates [GP1002]
LMGP10020065	PA(O-20:0/20:5(5Z,8Z,11Z,14Z,17Z))	Lipids	Glycerophospholipids [GP]	Glycerophosphates [GP10]	1-alkyl,2-acylglycerophosphates [GP1002]
LMGP10030089	PA(P-16:0/18:1(9Z))	Lipids	Glycerophospholipids [GP]	Glycerophosphates [GP10]	1-(1Z-alkenyl),2-acylglycerophosphates [GP1003]
LMGP10030025	PA(P-16:0/22:1(11Z))	Lipids	Glycerophospholipids [GP]	Glycerophosphates [GP10]	1-(1Z-alkenyl),2-acylglycerophosphates [GP1003]
LMGP10070002	PA(P-18:0/0:0)	Lipids	Glycerophospholipids [GP]	Glycerophosphates [GP10]	1Z-alkenylglycerophosphates [GP1007]
LMGP10030035	PA(P-18:0/16:1(9Z))	Lipids	Glycerophospholipids [GP]	Glycerophosphates [GP10]	1-(1Z-alkenyl),2-acylglycerophosphates [GP1003]
LMGP10030047	PA(P-18:0/20:1(11Z))	Lipids	Glycerophospholipids [GP]	Glycerophosphates [GP10]	1-(1Z-alkenyl),2-acylglycerophosphates [GP1003]
LMGP10030055	PA(P-18:0/22:4(7Z,10Z,13Z,16Z))	Lipids	Glycerophospholipids [GP]	Glycerophosphates [GP10]	1-(1Z-alkenyl),2-acylglycerophosphates [GP1003]
LMGP10070001	PA(P-20:0/0:0)	Lipids	Glycerophospholipids [GP]	Glycerophosphates [GP10]	1Z-alkenylglycerophosphates [GP1007]
LMGP10030059	PA(P-20:0/14:1(9Z))	Lipids	Glycerophospholipids [GP]	Glycerophosphates [GP10]	1-(1Z-alkenyl),2-acylglycerophosphates [GP1003]
LMGP10030068	PA(P-20:0/18:1(9Z))	Lipids	Glycerophospholipids [GP]	Glycerophosphates [GP10]	1-(1Z-alkenyl),2-acylglycerophosphates [GP1003]
LMGP10030079	PA(P-20:0/20:4(5Z,8Z,11Z,14Z))	Lipids	Glycerophospholipids [GP]	Glycerophosphates [GP10]	1-(1Z-alkenyl),2-acylglycerophosphates [GP1003]
LMPK12010034	Palargonidin 3-(6''-malonylsophoroside)	Lipids	Polyketides [PK]	Flavonoids [PK12]	Anthocyanidins [PK1201]
LMPK12130006	Palasitrin	Lipids	Polyketides [PK]	Flavonoids [PK12]	Aurone flavonoids [PK1213]
C01742	Palatinose	Compounds with biological roles	Carbohydrates	Oligosaccharides	Disaccharides
C08362	Palmitoleic acid	Phytochemical compounds	Fatty acids related compounds	Fatty acids	Unsaturated fatty acids
C08362	Palmitoleic acid	Compounds with biological roles	Lipids	Fatty acids	Unsaturated fatty acids
C16512	Palmitoyl-EA	Lipids	Fatty Acyls [FA]	Fatty amides [FA08]	N-acyl ethanolamines (endocannabinoids) [FA0804]
C13821	Palmityl palmitate	Lipids	Fatty Acyls [FA]	Fatty esters [FA07]	Wax monoesters [FA0701]
LMPK12140064	Palodulcin B	Lipids	Polyketides [PK]	Flavonoids [PK12]	Flavanones [PK1214]
C10513	Paniculatin	Glycosides	C-glycosides
C10513	Paniculatin	Lipids	PK Polyketides	PK12 Flavonoids	PK1205 Isoflavonoids
C10513	Paniculatin	Phytochemical compounds	Flavonoids	Isoflavonoids	Isoflavones
C11640	Patrinoside	Glycosides	O-glycosides	Iridoid glycosides
LMPK12112910	Patuletin 3-rhamnoside	Lipids	Polyketides [PK]	Flavonoids [PK12]	Flavones and Flavonols [PK1211]
LMPK12112909	Patuletin 3-xyloside	Lipids	Polyketides [PK]	Flavonoids [PK12]	Flavones and Flavonols [PK1211]
LMPK12112962	Patuletin 7-[6''-(2-methylbutyryl)-glucoside]	Lipids	Polyketides [PK]	Flavonoids [PK12]	Flavones and Flavonols [PK1211]
LMGP01070001	PC(O-14:1(1E)/0:0)	Lipids	Glycerophospholipids [GP]	Glycerophosphocholines [GP01]	1Z-alkenylglycerophosphocholines [GP0107]
LMGP01060017	PC(O-19:0/0:0)	Lipids	Glycerophospholipids [GP]	Glycerophosphocholines [GP01]	Monoalkylglycerophosphocholines [GP0106]
LMGP01070002	PC(P-14:0/0:0)	Lipids	Glycerophospholipids [GP]	Glycerophosphocholines [GP01]	1Z-alkenylglycerophosphocholines [GP0107]
LMGP20020001	PE(18:0/20:4(5Z,8Z,10E,14Z)(12OH[S]))	Lipids	Glycerophospholipids [GP]	Oxidized glycerophospholipids [GP20]	Oxidized glycerophosphoethanolamines [GP2002]
LMGP20020002	PE(18:0/20:4(5Z,8Z,11Z,13E)(15OH[S]))	Lipids	Glycerophospholipids [GP]	Oxidized glycerophospholipids [GP20]	Oxidized glycerophosphoethanolamines [GP2002]
LMGP02020024	PE(O-16:0/14:1(9Z))	Lipids	Glycerophospholipids [GP]	Glycerophosphoethanolamines [GP02]	1-alkyl,2-acylglycerophosphoethanolamines [GP0202]
LMGP02030009	PE(P-16:0/14:0)	Lipids	Glycerophospholipids [GP]	Glycerophosphoethanolamines [GP02]	1-(1Z-alkenyl),2-acylglycerophosphoethanolamines [GP0203]
LMGP02030034	PE(P-18:0/12:0)	Lipids	Glycerophospholipids [GP]	Glycerophosphoethanolamines [GP02]	1-(1Z-alkenyl),2-acylglycerophosphoethanolamines [GP0203]
C10733	Peganine	Phytochemical compounds	Alkaloids	Alkaloids derived from tryptophan and anthranilic acid	Quinazoline alkaloids
LMPK12010038	Pelargonidin 3-(6''-malonylglucoside)-5-glucoside	Lipids	Polyketides [PK]	Flavonoids [PK12]	Anthocyanidins [PK1201]
LMPK12010084	Pelargonidin 3-(6-malonylglucoside)-7-glucoside	Lipids	Polyketides [PK]	Flavonoids [PK12]	Anthocyanidins [PK1201]
LMPK12010039	Pelargonidin 3-glucoside-5-(6'''-malonylglucoside)	Lipids	Polyketides [PK]	Flavonoids [PK12]	Anthocyanidins [PK1201]
LMFA01060034	Pelargonyl acetic acid	Lipids	Fatty Acyls [FA]	Fatty Acids and Conjugates [FA01]	Oxo fatty acids [FA0106]
LMPK12080052	Pendulone	Lipids	Polyketides [PK]	Flavonoids [PK12]	Isoflavans [PK1208]
C05911	Pentahydroxyflavanone	Lipids	PK Polyketides	PK12 Flavonoids	PK1214 Flavanones
LMPK12140588	Persicogenin	Lipids	Polyketides [PK]	Flavonoids [PK12]	Flavanones [PK1214]
LMGP04010923	PG(14:0/20:5(5Z,8Z,11Z,14Z,17Z))	Lipids	Glycerophospholipids [GP]	Glycerophosphoglycerols [GP04]	Diacylglycerophosphoglycerols [GP0401]
LMGP04010131	PG(14:1(9Z)/20:4(5Z,8Z,11Z,14Z))	Lipids	Glycerophospholipids [GP]	Glycerophosphoglycerols [GP04]	Diacylglycerophosphoglycerols [GP0401]
LMGP04010900	PG(16:1(9Z)/18:4(6Z,9Z,12Z,15Z))	Lipids	Glycerophospholipids [GP]	Glycerophosphoglycerols [GP04]	Diacylglycerophosphoglycerols [GP0401]
LMGP04010432	PG(18:4(6Z,9Z,12Z,15Z)/16:1(9Z))	Lipids	Glycerophospholipids [GP]	Glycerophosphoglycerols [GP04]	Diacylglycerophosphoglycerols [GP0401]
LMGP04010623	PG(20:4(5Z,8Z,11Z,14Z)/14:1(9Z))	Lipids	Glycerophospholipids [GP]	Glycerophosphoglycerols [GP04]	Diacylglycerophosphoglycerols [GP0401]
LMGP04010650	PG(20:5(5Z,8Z,11Z,14Z,17Z)/14:0)	Lipids	Glycerophospholipids [GP]	Glycerophosphoglycerols [GP04]	Diacylglycerophosphoglycerols [GP0401]
LMFA01170037	Phellogenic acid	Lipids	Fatty Acyls [FA]	Fatty Acids and Conjugates [FA01]	Dicarboxylic acids [FA0117]
LMFA01050079	Phellonic acid	Lipids	Fatty Acyls [FA]	Fatty Acids and Conjugates [FA01]	Hydroxy fatty acids [FA0105]
LMPK12070058	Philenopteran	Lipids	Polyketides [PK]	Flavonoids [PK12]	Pterocarpans [PK1207]
LMPK12120517	Phloridzin	Lipids	Polyketides [PK]	Flavonoids [PK12]	Chalcones and dihydrochalcones [PK1212]
C16406	Phlorizin chalcone	Glycosides	O-glycosides	Chalcone glycosides
LMFA01020022	Phthioic acid	Lipids	Fatty Acyls [FA]	Fatty Acids and Conjugates [FA01]	Branched fatty acids [FA0102]
LMSP01050003	Phytosphingosine 1-phosphate	Lipids	Sphingolipids [SP]	Sphingoid bases [SP01]	Sphingoid base 1-phosphates [SP0105]
C09709	Phytuberin	Phytochemical compounds	Terpenoids	Sesquiterpenoids (C15)	Others
C17056	Plantaginin	Glycosides	O-glycosides	Flavonoid glycosides	Flavanones
C09796	Plumericin	Phytochemical compounds	Terpenoids	Monoterpenoids (C10)	Iridoids
C09532	Polhovolide	Phytochemical compounds	Terpenoids	Sesquiterpenoids (C15)	Guaianolide
LMPK12120403	Ponganone X	Lipids	Polyketides [PK]	Flavonoids [PK12]	Chalcones and dihydrochalcones [PK1212]
LMPK12110998	Precatorin III	Lipids	Polyketides [PK]	Flavonoids [PK12]	Flavones and Flavonols [PK1211]
LMPK12110070	Prosogerin D	Lipids	Polyketides [PK]	Flavonoids [PK12]	Flavones and Flavonols [PK1211]
LMPK12140237	Prunin	Lipids	Polyketides [PK]	Flavonoids [PK12]	Flavanones [PK1214]
C09030	Ptaeroglycol	Phytochemical compounds	Polyketides	Pyrones	Chromones
LMPK12120581	Pterosupin	Lipids	Polyketides [PK]	Flavonoids [PK12]	Chalcones and dihydrochalcones [PK1212]
LMPK12050011	Puerarin 4'-O-glucoside	Lipids	Polyketides [PK]	Flavonoids [PK12]	Isoflavonoids [PK1205]
C00534	Pyridoxamine (Vitamin B6)	Compounds with biological roles	Vitamins and Cofactors	Vitamins	Water-soluble vitamins
C08777	Quassimarin	Phytochemical compounds	Terpenoids	Triterpenoids (C30)	Dammarenes
LMPK12112905	Quercetagetin 3-rhamnoside	Lipids	Polyketides [PK]	Flavonoids [PK12]	Flavones and Flavonols [PK1211]
LMPK12112066	Quercetin 3- (3''-acetylgalactoside)	Lipids	Polyketides [PK]	Flavonoids [PK12]	Flavones and Flavonols [PK1211]
LMPK12112258	Quercetin 3-(2''-acetylgalactoside)	Lipids	Polyketides [PK]	Flavonoids [PK12]	Flavones and Flavonols [PK1211]
LMPK12112255	Quercetin 3-(4''-malonylrhamnoside)	Lipids	Polyketides [PK]	Flavonoids [PK12]	Flavones and Flavonols [PK1211]
LMPK12112067	Quercetin 3-(6''-acetylgalactoside)	Lipids	Polyketides [PK]	Flavonoids [PK12]	Flavones and Flavonols [PK1211]
LMPK12112138	Quercetin 3-(6''-acetylglucoside)	Lipids	Polyketides [PK]	Flavonoids [PK12]	Flavones and Flavonols [PK1211]
LMPK12112175	Quercetin 3-(6''-ethylglucuronide)	Lipids	Polyketides [PK]	Flavonoids [PK12]	Flavones and Flavonols [PK1211]
LMPK12112769	Quercetin 3,5,3',4'-tetramethyl ether	Lipids	Polyketides [PK]	Flavonoids [PK12]	Flavones and Flavonols [PK1211]
LMPK12112755	Quercetin 3,5,7,3'-tetramethyl ether	Lipids	Polyketides [PK]	Flavonoids [PK12]	Flavones and Flavonols [PK1211]
LMPK12112763	Quercetin 3,5,7,4'-tetramethyl ether	Lipids	Polyketides [PK]	Flavonoids [PK12]	Flavones and Flavonols [PK1211]
LMPK12112200	Quercetin 3,7-dirhamnoside	Lipids	Polyketides [PK]	Flavonoids [PK12]	Flavones and Flavonols [PK1211]
LMPK12112170	Quercetin 3-alloside	Lipids	Polyketides [PK]	Flavonoids [PK12]	Flavones and Flavonols [PK1211]
LMPK12112172	Quercetin 3-galacturonide	Lipids	Polyketides [PK]	Flavonoids [PK12]	Flavones and Flavonols [PK1211]
LMPK12112183	Quercetin 3'-glucoside	Lipids	Polyketides [PK]	Flavonoids [PK12]	Flavones and Flavonols [PK1211]
LMPK12112224	Quercetin 3'-glucoside-7-acetate	Lipids	Polyketides [PK]	Flavonoids [PK12]	Flavones and Flavonols [PK1211]
LMPK12112706	Quercetin 3-methyl ether 3'-glucoside	Lipids	Polyketides [PK]	Flavonoids [PK12]	Flavones and Flavonols [PK1211]
LMPK12112705	Quercetin 3-methyl ether 3'-xyloside	Lipids	Polyketides [PK]	Flavonoids [PK12]	Flavones and Flavonols [PK1211]
LMPK12112707	Quercetin 3-methyl ether 4'-glucoside	Lipids	Polyketides [PK]	Flavonoids [PK12]	Flavones and Flavonols [PK1211]
LMPK12112700	Quercetin 3-methyl ether 5-glucoside	Lipids	Polyketides [PK]	Flavonoids [PK12]	Flavones and Flavonols [PK1211]
LMPK12112701	Quercetin 3-methyl ether 7-galactoside	Lipids	Polyketides [PK]	Flavonoids [PK12]	Flavones and Flavonols [PK1211]
LMPK12112702	Quercetin 3-methyl ether 7-glucoside	Lipids	Polyketides [PK]	Flavonoids [PK12]	Flavones and Flavonols [PK1211]
LMPK12112708	Quercetin 3-methyl ether 7-rhamnoside-3'-xyloside	Lipids	Polyketides [PK]	Flavonoids [PK12]	Flavones and Flavonols [PK1211]
C05623	Quercetin 3-O-glucoside	Glycosides	O-glycosides	Flavonoid glycosides	Flavones and flavonols
C05623	Quercetin 3-O-glucoside	Lipids	PK Polyketides	PK12 Flavonoids	PK1211 Flavones and Flavonols
C05623	Quercetin 3-O-glucoside	Phytochemical compounds	Flavonoids	Flavonoids	Flavonols
LMPK12112229	Quercetin 4'-glucuronide	Lipids	Polyketides [PK]	Flavonoids [PK12]	Flavones and Flavonols [PK1211]
LMPK12112771	Quercetin 5,7,3',4'-tetramethyl ether	Lipids	Polyketides [PK]	Flavonoids [PK12]	Flavones and Flavonols [PK1211]
LMPK12112176	Quercetin 5-glucoside	Lipids	Polyketides [PK]	Flavonoids [PK12]	Flavones and Flavonols [PK1211]
LMPK12112227	Quercetin 5-glucuronide	Lipids	Polyketides [PK]	Flavonoids [PK12]	Flavones and Flavonols [PK1211]
LMPK12110566	Quercetin 7-(6''-acetylglucoside)	Lipids	Polyketides [PK]	Flavonoids [PK12]	Flavones and Flavonols [PK1211]
LMPK12112178	Quercetin 7-galactoside	Lipids	Polyketides [PK]	Flavonoids [PK12]	Flavones and Flavonols [PK1211]
LMPK12112181	Quercetin 7-glucuronide	Lipids	Polyketides [PK]	Flavonoids [PK12]	Flavones and Flavonols [PK1211]
C12639	Quercetin 7-O-beta-D-glucoside	Lipids	PK Polyketides	PK12 Flavonoids	PK1211 Flavones and Flavonols
LMPK12112180	Quercetin 7-rhamnoside	Lipids	Polyketides [PK]	Flavonoids [PK12]	Flavones and Flavonols [PK1211]
C12639	Quercimeritrin	Glycosides	O-glycosides	Flavonoid glycosides	Flavones and flavonols
LMPK12112179	Quercimeritrin	Lipids	Polyketides [PK]	Flavonoids [PK12]	Flavones and Flavonols [PK1211]
C12639	Quercimeritrin	Phytochemical compounds	Flavonoids	Flavonoids	Flavonols
C01750	Quercitrin	Glycosides	O-glycosides	Flavonoid glycosides	Flavones and flavonols
C01750	Quercitrin	Lipids	PK Polyketides	PK12 Flavonoids	PK1211 Flavones and Flavonols
C01750	Quercitrin	Phytochemical compounds	Flavonoids	Flavonoids	Flavonols
C06527	Quinidine	Phytochemical compounds	Alkaloids	Alkaloids derived from tryptophan and anthranilic acid	Quinoline alkaloids
C09539	Radiatin	Phytochemical compounds	Terpenoids	Sesquiterpenoids (C15)	Pseudoguaianolide
LMPK12113203	Ranupenin 3-rhamnoside	Lipids	Polyketides [PK]	Flavonoids [PK12]	Flavones and Flavonols [PK1211]
C17452	Rehmaionoside C	Glycosides	O-glycosides	Iridoid glycosides
LMPK12112770	Retusin(Ariocarpus)	Lipids	Polyketides [PK]	Flavonoids [PK12]	Flavones and Flavonols [PK1211]
LMPK12112611	Rhamnetin 3-alpha-L-arabinofuranoside	Lipids	Polyketides [PK]	Flavonoids [PK12]	Flavones and Flavonols [PK1211]
LMPK12112612	Rhamnetin 3-alpha-L-arabinopyranoside	Lipids	Polyketides [PK]	Flavonoids [PK12]	Flavones and Flavonols [PK1211]
LMPK12112598	Rhamnetin 3-galactoside	Lipids	Polyketides [PK]	Flavonoids [PK12]	Flavones and Flavonols [PK1211]
LMPK12112607	Rhamnetin 3-glucoside	Lipids	Polyketides [PK]	Flavonoids [PK12]	Flavones and Flavonols [PK1211]
LMPK12112614	Rhamnetin 5-glucoside	Lipids	Polyketides [PK]	Flavonoids [PK12]	Flavones and Flavonols [PK1211]
LMPK12112563	Rhamnocitrin 3-apiosyl-(1->2)-glucoside	Lipids	Polyketides [PK]	Flavonoids [PK12]	Flavones and Flavonols [PK1211]
LMPK12112558	Rhamnocitrin 3-lathyroside	Lipids	Polyketides [PK]	Flavonoids [PK12]	Flavones and Flavonols [PK1211]
LMPK12111573	Robinetin 7-glucoside	Lipids	Polyketides [PK]	Flavonoids [PK12]	Flavones and Flavonols [PK1211]
LMPK12020017	Robinetinidol	Lipids	Polyketides [PK]	Flavonoids [PK12]	Flavans, Flavanols and Leucoanthocyanidins [PK1202]
LMPK12020185	Robinetinidol-4alpha-ol	Lipids	Polyketides [PK]	Flavonoids [PK12]	Flavans, Flavanols and Leucoanthocyanidins [PK1202]
LMPK12050331	Robustigenin	Lipids	Polyketides [PK]	Flavonoids [PK12]	Isoflavonoids [PK1205]
LMPK12120582	Rocymosin B	Lipids	Polyketides [PK]	Flavonoids [PK12]	Chalcones and dihydrochalcones [PK1212]
C09717	Rugosal A	Phytochemical compounds	Terpenoids	Sesquiterpenoids (C15)	Others
C01137	S-Adenosylmethioninamine	Compounds with biological roles	Peptides	Amines	Biogenic amines
LMPK12120409	Safflor yellow A	Lipids	Polyketides [PK]	Flavonoids [PK12]	Chalcones and dihydrochalcones [PK1212]
LMSP01080055	Safingol ( L-threo-sphinganine)	Lipids	Sphingolipids [SP]	Sphingoid bases [SP01]	Sphingoid base analogs [SP0108]
C06046	Salidroside	Glycosides	O-glycosides	Phenolic glycosides
LMPK12111593	Santoflavone	Lipids	Polyketides [PK]	Flavonoids [PK12]	Flavones and Flavonols [PK1211]
LMFA01030267	Sapienic acid	Lipids	Fatty Acyls [FA]	Fatty Acids and Conjugates [FA01]	Unsaturated fatty acids [FA0103]
C08064	Saponarin	Glycosides	C-glycosides
C08064	Saponarin	Lipids	PK Polyketides	PK12 Flavonoids	PK1211 Flavones and Flavonols
C08064	Saponarin	Phytochemical compounds	Flavonoids	Flavonoids	Flavones
LMPK12140694	Scaberin	Lipids	Polyketides [PK]	Flavonoids [PK12]	Flavanones [PK1214]
C17638	Schizonepetoside E	Glycosides	O-glycosides	Iridoid glycosides
C12630	Scolymoside	Glycosides	O-glycosides	Flavonoid glycosides	Flavones and flavonols
C12630	Scolymoside	Phytochemical compounds	Flavonoids	Flavonoids	Flavones
LMPK12110742	Scoparin 2''-O-xyloside	Lipids	Polyketides [PK]	Flavonoids [PK12]	Flavones and Flavonols [PK1211]
LMPK12111107	Scutellarein 6-glucoside	Lipids	Polyketides [PK]	Flavonoids [PK12]	Flavones and Flavonols [PK1211]
LMPK12111115	Scutellarein 6-rhamnosyl-(1->2)-galactoside	Lipids	Polyketides [PK]	Flavonoids [PK12]	Flavones and Flavonols [PK1211]
LMPK12111106	Scutellarein 6-xyloside	Lipids	Polyketides [PK]	Flavonoids [PK12]	Flavones and Flavonols [PK1211]
LMPK12111118	Scutellarein 7-(6''-malonylglucoside)	Lipids	Polyketides [PK]	Flavonoids [PK12]	Flavones and Flavonols [PK1211]
LMPK12111117	Scutellarein 7,4'-dirhamnoside	Lipids	Polyketides [PK]	Flavonoids [PK12]	Flavones and Flavonols [PK1211]
LMPK12111109	Scutellarein 7-glucoside	Lipids	Polyketides [PK]	Flavonoids [PK12]	Flavones and Flavonols [PK1211]
LMPK12111112	Scutellarein 7-glucosyl-(1->4)-rhamnoside	Lipids	Polyketides [PK]	Flavonoids [PK12]	Flavones and Flavonols [PK1211]
LMPK12111146	Scutellarein 7-methyl ether 6-rhamnosyl-(1->4)-xyloside	Lipids	Polyketides [PK]	Flavonoids [PK12]	Flavones and Flavonols [PK1211]
LMPK12111114	Scutellarein 7-neohesperidoside	Lipids	Polyketides [PK]	Flavonoids [PK12]	Flavones and Flavonols [PK1211]
LMPK12111113	Scutellarein 7-rutinoside	Lipids	Polyketides [PK]	Flavonoids [PK12]	Flavones and Flavonols [PK1211]
LMPK12060028	Sermundone	Lipids	Polyketides [PK]	Flavonoids [PK12]	Rotenoid flavonoids [PK1206]
LMPK12113103	Sexangularetin 3-galactoside	Lipids	Polyketides [PK]	Flavonoids [PK12]	Flavones and Flavonols [PK1211]
LMPK12113107	Sexangularetin 3-glucoside	Lipids	Polyketides [PK]	Flavonoids [PK12]	Flavones and Flavonols [PK1211]
C08250	Sophorose	Compounds with biological roles	Carbohydrates	Oligosaccharides	Disaccharides
LMPK12070120	Sphenostylin C	Lipids	Polyketides [PK]	Flavonoids [PK12]	Pterocarpans [PK1207]
C00836	Sphinganine	Lipids	Sphingolipids [SP]	Sphingoid bases [SP01]	Sphinganines [SP0102]
C00319	Sphingosine	Lipids	Sphingolipids [SP]	Sphingoid bases [SP01]	Sphing-4-enines (Sphingosines) [SP0101]
C03640	Sphingosine-1-phosphocholine	Lipids	Sphingolipids [SP]	Sphingoid bases [SP01]	Lysosphingomyelins and lysoglycosphingolipids [SP0106]
LMPK12112184	Spiraeoside	Lipids	Polyketides [PK]	Flavonoids [PK12]	Flavones and Flavonols [PK1211]
C16745	Spongouridine	Glycosides	N-glycosides
LMPK12140460	Steppogenin 4'-O-beta-D-glucoside	Lipids	Polyketides [PK]	Flavonoids [PK12]	Flavanones [PK1214]
LMPK12140459	Stepposide	Lipids	Polyketides [PK]	Flavonoids [PK12]	Flavanones [PK1214]
LMPK12120140	Stillopsin	Lipids	Polyketides [PK]	Flavonoids [PK12]	Chalcones and dihydrochalcones [PK1212]
LMST01031097	Stoloniferone K	Lipids	Sterol Lipids [ST]	Sterols [ST01]	Ergosterols and C24-methyl derivatives [ST0103]
LMST01031099	Stoloniferone N	Lipids	Sterol Lipids [ST]	Sterols [ST01]	Ergosterols and C24-methyl derivatives [ST0103]
C14158	Stylisterol B	Lipids	ST Sterol lipids	ST01 Sterols	ST0103 Ergosterols and C24-methyl derivatives
C00042	Succinate; Succinic acid	Compounds with biological roles	Organic acids	Carboxylic acids	Dicarboxylic acids
C00042	Succinate; Succinic acid	Lipids	Fatty Acyls [FA]	Fatty Acids and Conjugates [FA01]	Dicarboxylic acids [FA0117]
C00089	Sucrose; Cane sugar	Compounds with biological roles	Carbohydrates	Oligosaccharides	Disaccharides
C10403	Supinine	Phytochemical compounds	Alkaloids	Alkaloids derived from ornithine	Pyrrolizidine alkaloids
LMPK12110978	Swertisin 2''-O-arabinoside	Lipids	Polyketides [PK]	Flavonoids [PK12]	Flavones and Flavonols [PK1211]
LMPK12110984	Swertisin 2''-O-xyloside	Lipids	Polyketides [PK]	Flavonoids [PK12]	Flavones and Flavonols [PK1211]
LMPK12112493	Syringetin 3-xyloside	Lipids	Polyketides [PK]	Flavonoids [PK12]	Flavones and Flavonols [PK1211]
C09554	Tagitinin F	Phytochemical compounds	Terpenoids	Sesquiterpenoids (C15)	Germacrenes
LMPK12112401	Tamarixetin 3-galactoside	Lipids	Polyketides [PK]	Flavonoids [PK12]	Flavones and Flavonols [PK1211]
LMPK12110601	Tamarixetin 7-glucoside	Lipids	Polyketides [PK]	Flavonoids [PK12]	Flavones and Flavonols [PK1211]
LMPK12112405	Tamarixin	Lipids	Polyketides [PK]	Flavonoids [PK12]	Flavones and Flavonols [PK1211]
LMFA01170018	Tetradecanedioic acid	Lipids	Fatty Acyls [FA]	Fatty Acids and Conjugates [FA01]	Dicarboxylic acids [FA0117]
C10891	Trachelogenin	Phytochemical compounds	Phenylpropanoids	Lignans	Lignans
C02341	trans-Aconitate	Compounds with biological roles	Organic acids	Carboxylic acids	Tricarboxylic acids
C05158	trans-beta-D-Glucosyl-2-hydroxycinnamate	Phytochemical compounds	Phenylpropanoids	Monolignols	Others
C01083	Trehalose	Compounds with biological roles	Carbohydrates	Oligosaccharides	Disaccharides
LMPK12110877	Tricetin 3',4'-dimethyl ether 7-glucuronide	Lipids	Polyketides [PK]	Flavonoids [PK12]	Flavones and Flavonols [PK1211]
LMPK12110841	Tricetin 3'-glucoside	Lipids	Polyketides [PK]	Flavonoids [PK12]	Flavones and Flavonols [PK1211]
LMPK12110850	Tricetin 3'-methyl ether 7-glucoside	Lipids	Polyketides [PK]	Flavonoids [PK12]	Flavones and Flavonols [PK1211]
LMPK12110845	Tricetin 3'-rhamnosyl-(1->4)-rhamnoside	Lipids	Polyketides [PK]	Flavonoids [PK12]	Flavones and Flavonols [PK1211]
LMPK12110839	Tricetin 7-glucoside	Lipids	Polyketides [PK]	Flavonoids [PK12]	Flavones and Flavonols [PK1211]
LMPK12110864	Tricin 7-glucuronide	Lipids	Polyketides [PK]	Flavonoids [PK12]	Flavones and Flavonols [PK1211]
LMFA01010023	Tricosylic acid	Lipids	Fatty Acyls [FA]	Fatty Acids and Conjugates [FA01]	Straight chain fatty acids [FA0101]
LMPK12111663	Trifolin	Lipids	Polyketides [PK]	Flavonoids [PK12]	Flavones and Flavonols [PK1211]
LMPK12120518	Trilobatin	Lipids	Polyketides [PK]	Flavonoids [PK12]	Chalcones and dihydrochalcones [PK1212]
C00078	Tryptophan (Trp)	Compounds with biological roles	Peptides	Amino acids	Common amino acids
LMFA13010032	Tuberonic acid glucoside	Lipids	Fatty Acyls [FA]	Fatty acyl glycosides [FA13]	Fatty acyl glycosides of mono- and disaccharides [FA1301]
LMFA01050184	Turpetholic acid A	Lipids	Fatty Acyls [FA]	Fatty Acids and Conjugates [FA01]	Hydroxy fatty acids [FA0105]
LMFA01050186	Turpetholic acid B	Lipids	Fatty Acyls [FA]	Fatty Acids and Conjugates [FA01]	Hydroxy fatty acids [FA0105]
C00299	Uridine (U)	Compounds with biological roles	Nucleic acids	Nucleosides	Ribonucleosides
C17068	Valerosidatum	Glycosides	O-glycosides	Iridoid glycosides
C10743	Vasicinol	Phytochemical compounds	Alkaloids	Alkaloids derived from tryptophan and anthranilic acid	Quinazoline alkaloids
C08368	Vernolic acid	Phytochemical compounds	Fatty acids related compounds	Fatty acids	Others
C10195	Vicenin-2	Glycosides	C-glycosides
C10195	Vicenin-2	Lipids	PK Polyketides	PK12 Flavonoids	PK1211 Flavones and Flavonols
C10195	Vicenin-2	Phytochemical compounds	Flavonoids	Flavonoids	Flavones
LMPK12050467	Violanone	Lipids	Polyketides [PK]	Flavonoids [PK12]	Isoflavonoids [PK1205]
C10196	Violanthin	Glycosides	C-glycosides
C10196	Violanthin	Lipids	PK Polyketides	PK12 Flavonoids	PK1211 Flavones and Flavonols
C10196	Violanthin	Phytochemical compounds	Flavonoids	Flavonoids	Flavones
LMPK12110261	Violarvensin	Lipids	Polyketides [PK]	Flavonoids [PK12]	Flavones and Flavonols [PK1211]
LMPK12112855	Viscosol	Lipids	Polyketides [PK]	Flavonoids [PK12]	Flavones and Flavonols [PK1211]
C09316	Visnadin	Phytochemical compounds	Phenylpropanoids	Coumarins	Coumarins
C04024	Vitexin 2''-O-beta-D-glucoside	Glycosides	C-glycosides
C04024	Vitexin 2''-O-beta-D-glucoside	Lipids	PK Polyketides	PK12 Flavonoids	PK1211 Flavones and Flavonols
C04024	Vitexin 2''-O-beta-D-glucoside	Phytochemical compounds	Flavonoids	Flavonoids	Flavones
C12628	Vitexin 2''-O-beta-L-rhamnoside	Glycosides	C-glycosides
C12628	Vitexin 2''-O-beta-L-rhamnoside	Lipids	PK Polyketides	PK12 Flavonoids	PK1211 Flavones and Flavonols
C12628	Vitexin 2''-O-beta-L-rhamnoside	Phytochemical compounds	Flavonoids	Flavonoids	Flavones
LMPK12110213	Vitexin 2''-O-rhamnoside	Lipids	Polyketides [PK]	Flavonoids [PK12]	Flavones and Flavonols [PK1211]
LMPK12110287	Vitexin 4'-O-galactoside	Lipids	Polyketides [PK]	Flavonoids [PK12]	Flavones and Flavonols [PK1211]
LMPK12110289	Vitexin 4'-O-glucoside	Lipids	Polyketides [PK]	Flavonoids [PK12]	Flavones and Flavonols [PK1211]
LMPK12110250	Vitexin 4''-O-rhamnoside	Lipids	Polyketides [PK]	Flavonoids [PK12]	Flavones and Flavonols [PK1211]
LMPK12110264	Vitexin 6''-O-glucoside	Lipids	Polyketides [PK]	Flavonoids [PK12]	Flavones and Flavonols [PK1211]
LMPK12110288	Vitexin 7-O-glucoside	Lipids	Polyketides [PK]	Flavonoids [PK12]	Flavones and Flavonols [PK1211]
