# Supplementary material for: Integrating metabolomics and targeted gene expression to uncover potential biomarkers of fungal/oomycetes-associated disease susceptibility in grapevine
Source: Sci Rep. 2020 Sep 24;10:15688. doi: 10.1038/s41598-020-72781-2 (PMC7515887; doi:10.1038/s41598-020-72781-2)
Supplement: Supplementary file 5 — Supplementary Table S2. [file 41598_2020_72781_MOESM5_ESM.xlsx]

## Sheet: Gene expression analysis
Supplementary Table S2 - Gene expression analysis in the resistant/tolerant and susceptible genotypes. Gene names' abbreviations are indicated (full gene names are indicated in Table 2). Results for Wilcox-Mann-Withney and Bartlett's tests are shown (p-value and adjusted p-value).
	Wilcox-Mann-Withney's test			Bartlett’s test			p-value < 0.05 in both tests
Gene name abbreviation	p-value	Adjusted p-value		p-value	Adjusted p-value
LAR2	2.50124490706687e-14	2.75136939777356e-13		8.27320583499119e-11	9.1005264184903e-10		*
IMPL1	5.05270155526963e-07	1.38949292769915e-06		3.44493222111252e-09	1.89471272161188e-08		*
COMT	1.52538570732167e-07	5.59308092684614e-07		0.000215009186384817	0.000473020210046597		*
F3'5'H	0.0306640612463527	0.033730467370988		0.284805367322071	0.376956141272915
FatB	0.0254846858024407	0.0311479493140942		0.120745701618498	0.189743245400497
UFGT	0.0221037816153451	0.0303926997210995		0.408433132616659	0.408433132616659
ANR	0.142746053595515	0.142746053595515		6.52974378169775e-08	2.39423938662251e-07
